# Supplementary material for: Molecular detection and characterization of SARS-CoV-2 in cats and dogs of positive owners during the first COVID-19 wave in Brazil
Source: Sci Rep. 2023 Sep 2;13:14418. doi: 10.1038/s41598-023-41285-0 (PMC10475019; doi:10.1038/s41598-023-41285-0)
Supplement: Supplementary file 2 — Supplementary Table 2. [file 41598_2023_41285_MOESM2_ESM.csv]

Supplementary Table 2. Patristic genetic distance matrix of all samples used in phylogenetic analysis. The distance between two samples is represented considering six decimal places. Samples named as "SEQ" were generated in this study.;;;;;;;;;;;;;;;;;;;;;;;;;;;;;;;;;;;;;;;;;;;;;;;;;;;;;;;;;;;;;;;;;;;;;;;;;;;;;;;;;;;;;;;;;;;;;;;;;;;;;;;;;;;;;;;;;;;;;;;;;;;;;;;;;;;;;;;;;;;;;;;;;;;;;;;;;;;;;;;;;;;;…
;;;;;;;;;;;;;;;;;;;;;;;;;;;;;;;;;;;;;;;;;;;;;;;;;;;;;;;;;;;;;;;;;;;;;;;;;;;;;;;;;;;;;;;;;;;;;;;;;;;;;;;;;;;;;;;;;;;;;;;;;;;;;;;;;;;;;;;;;;;;;;;;;;;;;;;;;;;;;;;;;;;;;;;;;;;;;;;;;;;;;;;;;;;;;;;;;;;;;;;;;;;;;;;;;;;;;;;;;;;;;;;;;;;;;;;;;;;;;;;;;;;;;;;;;;;;;;;;;;;;;;;;;;;;;;;;;;;;;;;;;;;;;;;;;;;;;;;;;;;;;;;;;;;;;;;;;;;;;;;;;;;;;;;;;;;;;;;;;;;;;;;;;;;;;;;;;;;;;;;;;;;;;;;;;;;;;;;;;;;;;;;;;;;;;;;;;;;;;;;…
;hCoV-19/Brazil/SP-772803-NBD20/2021|EPI_ISL_1445175|2021-03-10;hCoV-19/Brazil/GO-LACEN-68/2021|EPI_ISL_1716500|2021-02-10;hCoV-19/Brazil/MG-LBI296/2021|EPI_ISL_3155961|2021-03-08;hCoV-19/Brazil/SP-IB_100096/2021|EPI_ISL_1966141|2021-03-09;hCoV-19/Brazil/SP-L22-CAMPI210/2021|EPI_ISL_2497847|2021-03-25;hCoV-19/Brazil/SP-L18-CAMPI250/2021|EPI_ISL_2497867|2021-03-25;hCoV-19/Brazil/SP-L18-CAMPI262/20…
hCoV-19/Brazil/SP-772803-NBD20/2021|EPI_ISL_1445175|2021-03-10;;0.000576;0.000541;0.000576;0.000589;0.000548;0.000620;0.000620;0.000680;0.000545;0.000613;0.001655;0.001485;0.001849;0.001678;0.001681;0.001735;0.001633;0.002088;0.002289;0.002287;0.002154;0.002386;0.002357;0.002287;0.002254;0.002152;0.002216;0.002217;0.002149;0.002315;0.002415;0.002182;0.002216;0.002316;0.002416;0.002151;0.002084;0.…
hCoV-19/Brazil/GO-LACEN-68/2021|EPI_ISL_1716500|2021-02-10;0.000576;;0.000307;0.000408;0.000421;0.000380;0.000452;0.000452;0.000512;0.000377;0.000445;0.001487;0.001317;0.001681;0.001510;0.001513;0.001567;0.001465;0.001920;0.002121;0.002119;0.001986;0.002218;0.002189;0.002119;0.002086;0.001984;0.002048;0.002049;0.001981;0.002147;0.002247;0.002014;0.002048;0.002148;0.002248;0.001983;0.001916;0.0020…
hCoV-19/Brazil/MG-LBI296/2021|EPI_ISL_3155961|2021-03-08;0.000541;0.000307;;0.000373;0.000386;0.000345;0.000417;0.000417;0.000477;0.000342;0.000410;0.001452;0.001282;0.001646;0.001475;0.001478;0.001532;0.001430;0.001885;0.002086;0.002084;0.001951;0.002183;0.002154;0.002084;0.002051;0.001949;0.002013;0.002014;0.001946;0.002112;0.002212;0.001979;0.002013;0.002113;0.002213;0.001948;0.001881;0.001979…
hCoV-19/Brazil/SP-IB_100096/2021|EPI_ISL_1966141|2021-03-09;0.000576;0.000408;0.000373;;0.000145;0.000104;0.000176;0.000176;0.000236;0.000101;0.000433;0.001475;0.001305;0.001669;0.001498;0.001501;0.001555;0.001453;0.001908;0.002109;0.002107;0.001974;0.002206;0.002177;0.002107;0.002074;0.001972;0.002036;0.002037;0.001969;0.002135;0.002235;0.002002;0.002036;0.002136;0.002236;0.001971;0.001904;0.002…
hCoV-19/Brazil/SP-L22-CAMPI210/2021|EPI_ISL_2497847|2021-03-25;0.000589;0.000421;0.000386;0.000145;;0.000043;0.000183;0.000183;0.000243;0.000110;0.000446;0.001488;0.001318;0.001682;0.001511;0.001514;0.001568;0.001466;0.001921;0.002122;0.002120;0.001987;0.002219;0.002190;0.002120;0.002087;0.001985;0.002049;0.002050;0.001982;0.002148;0.002248;0.002015;0.002049;0.002149;0.002249;0.001984;0.001917;0.…
hCoV-19/Brazil/SP-L18-CAMPI250/2021|EPI_ISL_2497867|2021-03-25;0.000548;0.000380;0.000345;0.000104;0.000043;;0.000142;0.000142;0.000202;0.000069;0.000405;0.001447;0.001277;0.001641;0.001470;0.001473;0.001527;0.001425;0.001880;0.002081;0.002079;0.001946;0.002178;0.002149;0.002079;0.002046;0.001944;0.002008;0.002009;0.001941;0.002107;0.002207;0.001974;0.002008;0.002108;0.002208;0.001943;0.001876;0.…
hCoV-19/Brazil/SP-L18-CAMPI262/2021|EPI_ISL_2497898|2021-03-30;0.000620;0.000452;0.000417;0.000176;0.000183;0.000142;;0.000144;0.000272;0.000141;0.000477;0.001519;0.001349;0.001713;0.001542;0.001545;0.001599;0.001497;0.001952;0.002153;0.002151;0.002018;0.002250;0.002221;0.002151;0.002118;0.002016;0.002080;0.002081;0.002013;0.002179;0.002279;0.002046;0.002080;0.002180;0.002280;0.002015;0.001948;0.…
hCoV-19/Brazil/SP-L22-CAMPI213/2021|EPI_ISL_2497923|2021-03-30;0.000620;0.000452;0.000417;0.000176;0.000183;0.000142;0.000144;;0.000272;0.000141;0.000477;0.001519;0.001349;0.001713;0.001542;0.001545;0.001599;0.001497;0.001952;0.002153;0.002151;0.002018;0.002250;0.002221;0.002151;0.002118;0.002016;0.002080;0.002081;0.002013;0.002179;0.002279;0.002046;0.002080;0.002180;0.002280;0.002015;0.001948;0.…
hCoV-19/Brazil/SP-reBUT_871857/2021|EPI_ISL_5802242|2021-03-30;0.000680;0.000512;0.000477;0.000236;0.000243;0.000202;0.000272;0.000272;;0.000201;0.000537;0.001579;0.001409;0.001773;0.001602;0.001605;0.001659;0.001557;0.002012;0.002213;0.002211;0.002078;0.002310;0.002281;0.002211;0.002178;0.002076;0.002140;0.002141;0.002073;0.002239;0.002339;0.002106;0.002140;0.002240;0.002340;0.002075;0.002008;0.…
hCoV-19/Brazil/SP-reBUT_757283/2021|EPI_ISL_5801809|2021-03-09;0.000545;0.000377;0.000342;0.000101;0.000110;0.000069;0.000141;0.000141;0.000201;;0.000402;0.001444;0.001274;0.001638;0.001467;0.001470;0.001524;0.001422;0.001877;0.002078;0.002076;0.001943;0.002175;0.002146;0.002076;0.002043;0.001941;0.002005;0.002006;0.001938;0.002104;0.002204;0.001971;0.002005;0.002105;0.002205;0.001940;0.001873;0.…
hCoV-19/Brazil/SP-reBUT_765468/2021|EPI_ISL_5801844|2021-03-10;0.000613;0.000445;0.000410;0.000433;0.000446;0.000405;0.000477;0.000477;0.000537;0.000402;;0.001508;0.001338;0.001702;0.001531;0.001534;0.001588;0.001486;0.001941;0.002142;0.002140;0.002007;0.002239;0.002210;0.002140;0.002107;0.002005;0.002069;0.002070;0.002002;0.002168;0.002268;0.002035;0.002069;0.002169;0.002269;0.002004;0.001937;0.…
hCoV-19/Brazil/AM-FIOCRUZ-20843023JA/2020|EPI_ISL_1068148|2020-12-11;0.001655;0.001487;0.001452;0.001475;0.001488;0.001447;0.001519;0.001519;0.001579;0.001444;0.001508;;0.000640;0.001008;0.000841;0.000844;0.000898;0.000796;0.001251;0.001452;0.001450;0.001317;0.001549;0.001520;0.001450;0.001417;0.001315;0.001379;0.001380;0.001312;0.001478;0.001578;0.001345;0.001379;0.001479;0.001579;0.001314;0.001…
hCoV-19/Brazil/AM-FIOCRUZ-20895861KGP/2020|EPI_ISL_2777390|2020-12-22;0.001485;0.001317;0.001282;0.001305;0.001318;0.001277;0.001349;0.001349;0.001409;0.001274;0.001338;0.000640;;0.000838;0.000671;0.000674;0.000728;0.000626;0.001081;0.001282;0.001280;0.001147;0.001379;0.001350;0.001280;0.001247;0.001145;0.001209;0.001210;0.001142;0.001308;0.001408;0.001175;0.001209;0.001309;0.001409;0.001144;0.00…
hCoV-19/Brazil/GO-HLAGYN-1358142/2020|EPI_ISL_2017258|2020-12-29;0.001849;0.001681;0.001646;0.001669;0.001682;0.001641;0.001713;0.001713;0.001773;0.001638;0.001702;0.001008;0.000838;;0.001035;0.001038;0.001092;0.000990;0.001445;0.001646;0.001644;0.001511;0.001743;0.001714;0.001644;0.001611;0.001509;0.001573;0.001574;0.001506;0.001672;0.001772;0.001539;0.001573;0.001673;0.001773;0.001508;0.001441;…
hCoV-19/Brazil/GO-HLAGYN-1299079/2020|EPI_ISL_2017275|2020-12-03;0.001678;0.001510;0.001475;0.001498;0.001511;0.001470;0.001542;0.001542;0.001602;0.001467;0.001531;0.000841;0.000671;0.001035;;0.000487;0.000637;0.000535;0.001208;0.001409;0.001407;0.001274;0.001506;0.001477;0.001407;0.001374;0.001272;0.001336;0.001337;0.001269;0.001435;0.001535;0.001302;0.001336;0.001436;0.001536;0.001271;0.001204;…
hCoV-19/Brazil/AM-L71-CD1741/2020|EPI_ISL_804841|2020-12-22;0.001681;0.001513;0.001478;0.001501;0.001514;0.001473;0.001545;0.001545;0.001605;0.001470;0.001534;0.000844;0.000674;0.001038;0.000487;;0.000640;0.000538;0.001211;0.001412;0.001410;0.001277;0.001509;0.001480;0.001410;0.001377;0.001275;0.001339;0.001340;0.001272;0.001438;0.001538;0.001305;0.001339;0.001439;0.001539;0.001274;0.001207;0.001…
hCoV-19/Brazil/AM-L70-CD1731/2020|EPI_ISL_804817|2020-12-17;0.001735;0.001567;0.001532;0.001555;0.001568;0.001527;0.001599;0.001599;0.001659;0.001524;0.001588;0.000898;0.000728;0.001092;0.000637;0.000640;;0.000246;0.001265;0.001466;0.001464;0.001331;0.001563;0.001534;0.001464;0.001431;0.001329;0.001393;0.001394;0.001326;0.001492;0.001592;0.001359;0.001393;0.001493;0.001593;0.001328;0.001261;0.001…
hCoV-19/Brazil/AM-L71-CD1748/2020|EPI_ISL_804834|2020-12-23;0.001633;0.001465;0.001430;0.001453;0.001466;0.001425;0.001497;0.001497;0.001557;0.001422;0.001486;0.000796;0.000626;0.000990;0.000535;0.000538;0.000246;;0.001163;0.001364;0.001362;0.001229;0.001461;0.001432;0.001362;0.001329;0.001227;0.001291;0.001292;0.001224;0.001390;0.001490;0.001257;0.001291;0.001391;0.001491;0.001226;0.001159;0.001…
hCoV-19/Brazil/SC-FIOCRUZ-13113/2021|EPI_ISL_1533996|2021-02-01;0.002088;0.001920;0.001885;0.001908;0.001921;0.001880;0.001952;0.001952;0.002012;0.001877;0.001941;0.001251;0.001081;0.001445;0.001208;0.001211;0.001265;0.001163;;0.000203;0.000203;0.000070;0.000304;0.000275;0.000207;0.000174;0.000072;0.000138;0.000139;0.000073;0.000241;0.000341;0.000108;0.000144;0.000244;0.000344;0.000081;0.000014;0…
hCoV-19/Brazil/AL-FIOCRUZ-21454/2021|EPI_ISL_2274062|2021-03-02;0.002289;0.002121;0.002086;0.002109;0.002122;0.002081;0.002153;0.002153;0.002213;0.002078;0.002142;0.001452;0.001282;0.001646;0.001409;0.001412;0.001466;0.001364;0.000203;;0.000404;0.000271;0.000505;0.000476;0.000408;0.000375;0.000273;0.000339;0.000340;0.000274;0.000442;0.000542;0.000309;0.000345;0.000445;0.000545;0.000282;0.000215;0…
hCoV-19/Brazil/RS-FIOCRUZ-33246/2021|EPI_ISL_2982768|2021-06-07;0.002287;0.002119;0.002084;0.002107;0.002120;0.002079;0.002151;0.002151;0.002211;0.002076;0.002140;0.001450;0.001280;0.001644;0.001407;0.001410;0.001464;0.001362;0.000203;0.000404;;0.000267;0.000503;0.000474;0.000406;0.000373;0.000271;0.000337;0.000338;0.000272;0.000440;0.000540;0.000307;0.000343;0.000443;0.000543;0.000280;0.000213;0…
hCoV-19/Brazil/CE-FIOCRUZ-01050/2021|EPI_ISL_3912385|2021-02-16;0.002154;0.001986;0.001951;0.001974;0.001987;0.001946;0.002018;0.002018;0.002078;0.001943;0.002007;0.001317;0.001147;0.001511;0.001274;0.001277;0.001331;0.001229;0.000070;0.000271;0.000267;;0.000370;0.000341;0.000273;0.000240;0.000138;0.000204;0.000205;0.000139;0.000307;0.000407;0.000174;0.000210;0.000310;0.000410;0.000147;0.000080;0…
hCoV-19/Brazil/RR-IEC1200-178230/2021|EPI_ISL_2245111|2021-01-28;0.002386;0.002218;0.002183;0.002206;0.002219;0.002178;0.002250;0.002250;0.002310;0.002175;0.002239;0.001549;0.001379;0.001743;0.001506;0.001509;0.001563;0.001461;0.000304;0.000505;0.000503;0.000370;;0.000571;0.000505;0.000472;0.000370;0.000436;0.000437;0.000371;0.000539;0.000639;0.000406;0.000442;0.000542;0.000642;0.000379;0.000312;…
hCoV-19/Brazil/MG-FIOCRUZ-450/2021|EPI_ISL_8630366|2021-08-05;0.002357;0.002189;0.002154;0.002177;0.002190;0.002149;0.002221;0.002221;0.002281;0.002146;0.002210;0.001520;0.001350;0.001714;0.001477;0.001480;0.001534;0.001432;0.000275;0.000476;0.000474;0.000341;0.000571;;0.000476;0.000443;0.000341;0.000407;0.000408;0.000342;0.000510;0.000610;0.000377;0.000413;0.000513;0.000613;0.000350;0.000283;0.0…
hCoV-19/Brazil/RS-LMM54307/2021|EPI_ISL_2375845|2021-04-23;0.002287;0.002119;0.002084;0.002107;0.002120;0.002079;0.002151;0.002151;0.002211;0.002076;0.002140;0.001450;0.001280;0.001644;0.001407;0.001410;0.001464;0.001362;0.000207;0.000408;0.000406;0.000273;0.000505;0.000476;;0.000369;0.000269;0.000337;0.000338;0.000272;0.000440;0.000540;0.000307;0.000343;0.000443;0.000543;0.000280;0.000213;0.0003…
hCoV-19/Brazil/MS-NXBS347GENOV45614807966/2021|EPI_ISL_3664059|2021-05-11;0.002254;0.002086;0.002051;0.002074;0.002087;0.002046;0.002118;0.002118;0.002178;0.002043;0.002107;0.001417;0.001247;0.001611;0.001374;0.001377;0.001431;0.001329;0.000174;0.000375;0.000373;0.000240;0.000472;0.000443;0.000369;;0.000236;0.000304;0.000305;0.000239;0.000407;0.000507;0.000274;0.000310;0.000410;0.000510;0.000247;…
hCoV-19/Brazil/MS-4228/2021|EPI_ISL_3545814|2021-05-02;0.002152;0.001984;0.001949;0.001972;0.001985;0.001944;0.002016;0.002016;0.002076;0.001941;0.002005;0.001315;0.001145;0.001509;0.001272;0.001275;0.001329;0.001227;0.000072;0.000273;0.000271;0.000138;0.000370;0.000341;0.000269;0.000236;;0.000202;0.000203;0.000137;0.000305;0.000405;0.000172;0.000208;0.000308;0.000408;0.000145;0.000078;0.000176;0…
hCoV-19/Brazil/GO-HLAGYN-1579372/2021|EPI_ISL_2187914|2021-03-29;0.002216;0.002048;0.002013;0.002036;0.002049;0.002008;0.002080;0.002080;0.002140;0.002005;0.002069;0.001379;0.001209;0.001573;0.001336;0.001339;0.001393;0.001291;0.000138;0.000339;0.000337;0.000204;0.000436;0.000407;0.000337;0.000304;0.000202;;0.000201;0.000201;0.000369;0.000469;0.000236;0.000272;0.000372;0.000472;0.000209;0.000142;…
hCoV-19/Brazil/PE-NXBS2434GENOV827674480781/2021|EPI_ISL_4422580|2021-06-08;0.002217;0.002049;0.002014;0.002037;0.002050;0.002009;0.002081;0.002081;0.002141;0.002006;0.002070;0.001380;0.001210;0.001574;0.001337;0.001340;0.001394;0.001292;0.000139;0.000340;0.000338;0.000205;0.000437;0.000408;0.000338;0.000305;0.000203;0.000201;;0.000202;0.000370;0.000470;0.000237;0.000273;0.000373;0.000473;0.00021…
hCoV-19/Brazil/RJ-FIOCRUZ-10017/2021|EPI_ISL_2196194|2021-03-06;0.002149;0.001981;0.001946;0.001969;0.001982;0.001941;0.002013;0.002013;0.002073;0.001938;0.002002;0.001312;0.001142;0.001506;0.001269;0.001272;0.001326;0.001224;0.000073;0.000274;0.000272;0.000139;0.000371;0.000342;0.000272;0.000239;0.000137;0.000201;0.000202;;0.000302;0.000402;0.000169;0.000205;0.000305;0.000405;0.000142;0.000075;0…
hCoV-19/Brazil/PA-FIOCRUZ-28744/2021|EPI_ISL_2645421|2021-05-10;0.002315;0.002147;0.002112;0.002135;0.002148;0.002107;0.002179;0.002179;0.002239;0.002104;0.002168;0.001478;0.001308;0.001672;0.001435;0.001438;0.001492;0.001390;0.000241;0.000442;0.000440;0.000307;0.000539;0.000510;0.000440;0.000407;0.000305;0.000369;0.000370;0.000302;;0.000234;0.000333;0.000371;0.000471;0.000571;0.000308;0.000241;0…
hCoV-19/Brazil/AP-FIOCRUZ-43033/2021|EPI_ISL_3539794|2021-07-11;0.002415;0.002247;0.002212;0.002235;0.002248;0.002207;0.002279;0.002279;0.002339;0.002204;0.002268;0.001578;0.001408;0.001772;0.001535;0.001538;0.001592;0.001490;0.000341;0.000542;0.000540;0.000407;0.000639;0.000610;0.000540;0.000507;0.000405;0.000469;0.000470;0.000402;0.000234;;0.000433;0.000471;0.000571;0.000671;0.000408;0.000341;0…
hCoV-19/Brazil/PI-BA1200-220139278/2021|EPI_ISL_4600549|2021-02-23;0.002182;0.002014;0.001979;0.002002;0.002015;0.001974;0.002046;0.002046;0.002106;0.001971;0.002035;0.001345;0.001175;0.001539;0.001302;0.001305;0.001359;0.001257;0.000108;0.000309;0.000307;0.000174;0.000406;0.000377;0.000307;0.000274;0.000172;0.000236;0.000237;0.000169;0.000333;0.000433;;0.000238;0.000338;0.000438;0.000175;0.00010…
hCoV-19/Brazil/SE-FIOCRUZ-17902/2021|EPI_ISL_2660636|2021-02-24;0.002216;0.002048;0.002013;0.002036;0.002049;0.002008;0.002080;0.002080;0.002140;0.002005;0.002069;0.001379;0.001209;0.001573;0.001336;0.001339;0.001393;0.001291;0.000144;0.000345;0.000343;0.000210;0.000442;0.000413;0.000343;0.000310;0.000208;0.000272;0.000273;0.000205;0.000371;0.000471;0.000238;;0.000234;0.000466;0.000209;0.000142;0…
hCoV-19/Brazil/SE-FIOCRUZ-30345/2021|EPI_ISL_2863628|2021-05-08;0.002316;0.002148;0.002113;0.002136;0.002149;0.002108;0.002180;0.002180;0.002240;0.002105;0.002169;0.001479;0.001309;0.001673;0.001436;0.001439;0.001493;0.001391;0.000244;0.000445;0.000443;0.000310;0.000542;0.000513;0.000443;0.000410;0.000308;0.000372;0.000373;0.000305;0.000471;0.000571;0.000338;0.000234;;0.000566;0.000309;0.000242;0…
hCoV-19/Brazil/SC-FIOCRUZ-31629/2021|EPI_ISL_2983409|2021-05-31;0.002416;0.002248;0.002213;0.002236;0.002249;0.002208;0.002280;0.002280;0.002340;0.002205;0.002269;0.001579;0.001409;0.001773;0.001536;0.001539;0.001593;0.001491;0.000344;0.000545;0.000543;0.000410;0.000642;0.000613;0.000543;0.000510;0.000408;0.000472;0.000473;0.000405;0.000571;0.000671;0.000438;0.000466;0.000566;;0.000409;0.000342;0…
hCoV-19/Brazil/GO-HLAGYN-1609412/2021|EPI_ISL_2017366|2021-04-13;0.002151;0.001983;0.001948;0.001971;0.001984;0.001943;0.002015;0.002015;0.002075;0.001940;0.002004;0.001314;0.001144;0.001508;0.001271;0.001274;0.001328;0.001226;0.000081;0.000282;0.000280;0.000147;0.000379;0.000350;0.000280;0.000247;0.000145;0.000209;0.000210;0.000142;0.000308;0.000408;0.000175;0.000209;0.000309;0.000409;;0.000069;…
hCoV-19/Brazil/GO-HLAGYN-1461917/2021|EPI_ISL_2187775|2021-02-08;0.002084;0.001916;0.001881;0.001904;0.001917;0.001876;0.001948;0.001948;0.002008;0.001873;0.001937;0.001247;0.001077;0.001441;0.001204;0.001207;0.001261;0.001159;0.000014;0.000215;0.000213;0.000080;0.000312;0.000283;0.000213;0.000180;0.000078;0.000142;0.000143;0.000075;0.000241;0.000341;0.000108;0.000142;0.000242;0.000342;0.000069;;…
hCoV-19/Brazil/AC-LNCC-00037/2021|EPI_ISL_5926840|2021-06-04;0.002182;0.002014;0.001979;0.002002;0.002015;0.001974;0.002046;0.002046;0.002106;0.001971;0.002035;0.001345;0.001175;0.001539;0.001302;0.001305;0.001359;0.001257;0.000112;0.000313;0.000311;0.000178;0.000410;0.000381;0.000311;0.000278;0.000176;0.000240;0.000241;0.000173;0.000339;0.000439;0.000206;0.000240;0.000340;0.000440;0.000169;0.000…
hCoV-19/Brazil/RJ-LNN01130/2021|EPI_ISL_2101457|2021-04-14;0.002181;0.002013;0.001978;0.002001;0.002014;0.001973;0.002045;0.002045;0.002105;0.001970;0.002034;0.001344;0.001174;0.001538;0.001301;0.001304;0.001358;0.001256;0.000111;0.000312;0.000310;0.000177;0.000409;0.000380;0.000310;0.000277;0.000175;0.000239;0.000240;0.000172;0.000338;0.000438;0.000205;0.000239;0.000339;0.000439;0.000170;0.00010…
hCoV-19/Brazil/RS-FIOCRUZ-28468/2021|EPI_ISL_2603577|2021-04-28;0.002315;0.002147;0.002112;0.002135;0.002148;0.002107;0.002179;0.002179;0.002239;0.002104;0.002168;0.001478;0.001308;0.001672;0.001435;0.001438;0.001492;0.001390;0.000245;0.000446;0.000444;0.000311;0.000543;0.000514;0.000444;0.000411;0.000309;0.000373;0.000374;0.000306;0.000472;0.000572;0.000339;0.000373;0.000473;0.000573;0.000306;0.…
hCoV-19/Brazil/SE-FIOCRUZ-48878/2021|EPI_ISL_4212879|2021-07-22;0.002283;0.002115;0.002080;0.002103;0.002116;0.002075;0.002147;0.002147;0.002207;0.002072;0.002136;0.001446;0.001276;0.001640;0.001403;0.001406;0.001460;0.001358;0.000213;0.000414;0.000412;0.000279;0.000511;0.000482;0.000412;0.000379;0.000277;0.000341;0.000342;0.000274;0.000440;0.000540;0.000307;0.000341;0.000441;0.000541;0.000274;0.…
hCoV-19/Brazil/PA-FIOCRUZ-14632/2021|EPI_ISL_2645874|2021-03-08;0.002311;0.002143;0.002108;0.002131;0.002144;0.002103;0.002175;0.002175;0.002235;0.002100;0.002164;0.001474;0.001304;0.001668;0.001431;0.001434;0.001488;0.001386;0.000243;0.000444;0.000442;0.000309;0.000541;0.000512;0.000442;0.000409;0.000307;0.000371;0.000372;0.000304;0.000470;0.000570;0.000337;0.000371;0.000471;0.000571;0.000306;0.…
hCoV-19/Brazil/TO-3317/2021|EPI_ISL_2756449|2021-01-30;0.002177;0.002009;0.001974;0.001997;0.002010;0.001969;0.002041;0.002041;0.002101;0.001966;0.002030;0.001340;0.001170;0.001534;0.001297;0.001300;0.001354;0.001252;0.000109;0.000310;0.000308;0.000175;0.000407;0.000378;0.000308;0.000275;0.000173;0.000237;0.000238;0.000170;0.000336;0.000436;0.000203;0.000237;0.000337;0.000437;0.000172;0.000105;0.…
hCoV-19/Brazil/SP-IB_112029/2021|EPI_ISL_2494000|2021-05-24;0.002475;0.002307;0.002272;0.002295;0.002308;0.002267;0.002339;0.002339;0.002399;0.002264;0.002328;0.001638;0.001468;0.001832;0.001595;0.001598;0.001652;0.001550;0.000409;0.000610;0.000608;0.000475;0.000707;0.000678;0.000608;0.000575;0.000473;0.000537;0.000538;0.000470;0.000636;0.000736;0.000503;0.000537;0.000637;0.000737;0.000472;0.0004…
hCoV-19/Brazil/GO-HLAGYN-1780618/2021|EPI_ISL_3259365|2021-07-14;0.002345;0.002177;0.002142;0.002165;0.002178;0.002137;0.002209;0.002209;0.002269;0.002134;0.002198;0.001508;0.001338;0.001702;0.001465;0.001468;0.001522;0.001420;0.000279;0.000480;0.000478;0.000345;0.000577;0.000548;0.000478;0.000445;0.000343;0.000407;0.000408;0.000340;0.000506;0.000606;0.000373;0.000407;0.000507;0.000607;0.000342;0…
hCoV-19/Brazil/MA-FIOCRUZ-21554/2021|EPI_ISL_2196266|2021-03-10;0.002217;0.002049;0.002014;0.002037;0.002050;0.002009;0.002081;0.002081;0.002141;0.002006;0.002070;0.001380;0.001210;0.001574;0.001337;0.001340;0.001394;0.001292;0.000153;0.000354;0.000352;0.000219;0.000451;0.000422;0.000352;0.000319;0.000217;0.000281;0.000282;0.000214;0.000380;0.000480;0.000247;0.000281;0.000381;0.000481;0.000216;0.…
hCoV-19/Brazil/MA-FIOCRUZ-21594/2021|EPI_ISL_2274082|2021-03-02;0.002183;0.002015;0.001980;0.002003;0.002016;0.001975;0.002047;0.002047;0.002107;0.001972;0.002036;0.001346;0.001176;0.001540;0.001303;0.001306;0.001360;0.001258;0.000119;0.000320;0.000318;0.000185;0.000417;0.000388;0.000318;0.000285;0.000183;0.000247;0.000248;0.000180;0.000346;0.000446;0.000213;0.000247;0.000347;0.000447;0.000182;0.…
hCoV-19/Brazil/PI-FIOCRUZ-IAM3838/2021|EPI_ISL_4487943|2021-05-10;0.002382;0.002214;0.002179;0.002202;0.002215;0.002174;0.002246;0.002246;0.002306;0.002171;0.002235;0.001545;0.001375;0.001739;0.001502;0.001505;0.001559;0.001457;0.000318;0.000519;0.000517;0.000384;0.000616;0.000587;0.000517;0.000484;0.000382;0.000446;0.000447;0.000379;0.000545;0.000645;0.000412;0.000446;0.000546;0.000646;0.000381;…
hCoV-19/Brazil/PE-FIOCRUZ-IAM1906/2021|EPI_ISL_3703508|2021-04-27;0.002182;0.002014;0.001979;0.002002;0.002015;0.001974;0.002046;0.002046;0.002106;0.001971;0.002035;0.001345;0.001175;0.001539;0.001302;0.001305;0.001359;0.001257;0.000118;0.000319;0.000317;0.000184;0.000416;0.000387;0.000317;0.000284;0.000182;0.000246;0.000247;0.000179;0.000345;0.000445;0.000212;0.000246;0.000346;0.000446;0.000181;…
hCoV-19/Brazil/SC-FIOCRUZ-20586/2021|EPI_ISL_2196337|2021-03-31;0.002354;0.002186;0.002151;0.002174;0.002187;0.002146;0.002218;0.002218;0.002278;0.002143;0.002207;0.001517;0.001347;0.001711;0.001474;0.001477;0.001531;0.001429;0.000290;0.000491;0.000489;0.000356;0.000588;0.000559;0.000489;0.000456;0.000354;0.000418;0.000419;0.000351;0.000517;0.000617;0.000384;0.000418;0.000518;0.000618;0.000353;0.…
hCoV-19/Brazil/MG-FIOCRUZ-442/2021|EPI_ISL_8630361|2021-07-15;0.002254;0.002086;0.002051;0.002074;0.002087;0.002046;0.002118;0.002118;0.002178;0.002043;0.002107;0.001417;0.001247;0.001611;0.001374;0.001377;0.001431;0.001329;0.000190;0.000391;0.000389;0.000256;0.000488;0.000459;0.000389;0.000356;0.000254;0.000318;0.000319;0.000251;0.000417;0.000517;0.000284;0.000318;0.000418;0.000518;0.000253;0.00…
hCoV-19/cat/Brazil/BA-UFOB/2021|EPI_ISL_4565991|2021-05-01;0.002255;0.002087;0.002052;0.002075;0.002088;0.002047;0.002119;0.002119;0.002179;0.002044;0.002108;0.001418;0.001248;0.001612;0.001375;0.001378;0.001432;0.001330;0.000191;0.000392;0.000390;0.000257;0.000489;0.000460;0.000390;0.000357;0.000255;0.000319;0.000320;0.000252;0.000418;0.000518;0.000285;0.000319;0.000419;0.000519;0.000254;0.00018…
hCoV-19/Brazil/PB-FIOCRUZ-25680/2021|EPI_ISL_2536322|2021-03-20;0.002253;0.002085;0.002050;0.002073;0.002086;0.002045;0.002117;0.002117;0.002177;0.002042;0.002106;0.001416;0.001246;0.001610;0.001373;0.001376;0.001430;0.001328;0.000189;0.000390;0.000388;0.000255;0.000487;0.000458;0.000388;0.000355;0.000253;0.000317;0.000318;0.000250;0.000416;0.000516;0.000283;0.000317;0.000417;0.000517;0.000252;0.…
hCoV-19/Brazil/MT-REDE-MT29/2021|EPI_ISL_3553684|2021-03-02;0.002191;0.002023;0.001988;0.002011;0.002024;0.001983;0.002055;0.002055;0.002115;0.001980;0.002044;0.001354;0.001184;0.001548;0.001311;0.001314;0.001368;0.001266;0.000127;0.000328;0.000326;0.000193;0.000425;0.000396;0.000326;0.000293;0.000191;0.000255;0.000256;0.000188;0.000354;0.000454;0.000221;0.000255;0.000355;0.000455;0.000190;0.0001…
hCoV-19/Brazil/PB-FIOCRUZ-25630/2021|EPI_ISL_2536325|2021-04-12;0.002250;0.002082;0.002047;0.002070;0.002083;0.002042;0.002114;0.002114;0.002174;0.002039;0.002103;0.001413;0.001243;0.001607;0.001370;0.001373;0.001427;0.001325;0.000186;0.000387;0.000385;0.000252;0.000484;0.000455;0.000385;0.000352;0.000250;0.000314;0.000315;0.000247;0.000413;0.000513;0.000280;0.000314;0.000414;0.000514;0.000249;0.…
hCoV-19/Brazil/RN-FIOCRUZ-46069/2021|EPI_ISL_3832409|2021-08-07;0.002317;0.002149;0.002114;0.002137;0.002150;0.002109;0.002181;0.002181;0.002241;0.002106;0.002170;0.001480;0.001310;0.001674;0.001437;0.001440;0.001494;0.001392;0.000253;0.000454;0.000452;0.000319;0.000551;0.000522;0.000452;0.000419;0.000317;0.000381;0.000382;0.000314;0.000480;0.000580;0.000347;0.000381;0.000481;0.000581;0.000316;0.…
hCoV-19/Brazil/MT-NXBS274GENOV70972621992/2021|EPI_ISL_3664003|2021-05-04;0.002284;0.002116;0.002081;0.002104;0.002117;0.002076;0.002148;0.002148;0.002208;0.002073;0.002137;0.001447;0.001277;0.001641;0.001404;0.001407;0.001461;0.001359;0.000220;0.000421;0.000419;0.000286;0.000518;0.000489;0.000419;0.000386;0.000284;0.000348;0.000349;0.000281;0.000447;0.000547;0.000314;0.000348;0.000448;0.000548;0…
hCoV-19/Brazil/DF-NVBS3928GENOV827834391391/2021|EPI_ISL_4414313|2021-07-12;0.002484;0.002316;0.002281;0.002304;0.002317;0.002276;0.002348;0.002348;0.002408;0.002273;0.002337;0.001647;0.001477;0.001841;0.001604;0.001607;0.001661;0.001559;0.000420;0.000621;0.000619;0.000486;0.000718;0.000689;0.000619;0.000586;0.000484;0.000548;0.000549;0.000481;0.000647;0.000747;0.000514;0.000548;0.000648;0.000748…
hCoV-19/Brazil/DF-LBI619/2021|EPI_ISL_9383782|2021-04-26;0.002325;0.002157;0.002122;0.002145;0.002158;0.002117;0.002189;0.002189;0.002249;0.002114;0.002178;0.001488;0.001318;0.001682;0.001445;0.001448;0.001502;0.001400;0.000261;0.000462;0.000460;0.000327;0.000559;0.000530;0.000460;0.000427;0.000325;0.000389;0.000390;0.000322;0.000488;0.000588;0.000355;0.000389;0.000489;0.000589;0.000324;0.000257;…
hCoV-19/Brazil/PB-FIOCRUZ-25648/2021|EPI_ISL_2536343|2021-04-04;0.002246;0.002078;0.002043;0.002066;0.002079;0.002038;0.002110;0.002110;0.002170;0.002035;0.002099;0.001409;0.001239;0.001603;0.001366;0.001369;0.001423;0.001321;0.000182;0.000383;0.000381;0.000248;0.000480;0.000451;0.000381;0.000348;0.000246;0.000310;0.000311;0.000243;0.000409;0.000509;0.000276;0.000310;0.000410;0.000510;0.000245;0.…
hCoV-19/Brazil/MT-NVBS2744GENOV827835141537/2021|EPI_ISL_4424014|2021-07-12;0.002281;0.002113;0.002078;0.002101;0.002114;0.002073;0.002145;0.002145;0.002205;0.002070;0.002134;0.001444;0.001274;0.001638;0.001401;0.001404;0.001458;0.001356;0.000217;0.000418;0.000416;0.000283;0.000515;0.000486;0.000416;0.000383;0.000281;0.000345;0.000346;0.000278;0.000444;0.000544;0.000311;0.000345;0.000445;0.000545…
hCoV-19/Brazil/RN-FIOCRUZ-IAM4858/2021|EPI_ISL_5915232|2021-06-30;0.002347;0.002179;0.002144;0.002167;0.002180;0.002139;0.002211;0.002211;0.002271;0.002136;0.002200;0.001510;0.001340;0.001704;0.001467;0.001470;0.001524;0.001422;0.000283;0.000484;0.000482;0.000349;0.000581;0.000552;0.000482;0.000449;0.000347;0.000411;0.000412;0.000344;0.000510;0.000610;0.000377;0.000411;0.000511;0.000611;0.000346;…
hCoV-19/Brazil/ES-FIOCRUZ-32020/2021|EPI_ISL_3045370|2021-05-28;0.002381;0.002213;0.002178;0.002201;0.002214;0.002173;0.002245;0.002245;0.002305;0.002170;0.002234;0.001544;0.001374;0.001738;0.001501;0.001504;0.001558;0.001456;0.000317;0.000518;0.000516;0.000383;0.000615;0.000586;0.000516;0.000483;0.000381;0.000445;0.000446;0.000378;0.000544;0.000644;0.000411;0.000445;0.000545;0.000645;0.000380;0.…
hCoV-19/Brazil/MA-FIOCRUZ-32491/2021|EPI_ISL_2983195|2021-05-21;0.002392;0.002224;0.002189;0.002212;0.002225;0.002184;0.002256;0.002256;0.002316;0.002181;0.002245;0.001555;0.001385;0.001749;0.001512;0.001515;0.001569;0.001467;0.000328;0.000529;0.000527;0.000394;0.000626;0.000597;0.000527;0.000494;0.000392;0.000456;0.000457;0.000389;0.000555;0.000655;0.000422;0.000456;0.000556;0.000656;0.000391;0.…
hCoV-19/Brazil/AM-FIOCRUZ-21898451DCL/2021|EPI_ISL_4520311|2021-07-07;0.002321;0.002153;0.002118;0.002141;0.002154;0.002113;0.002185;0.002185;0.002245;0.002110;0.002174;0.001484;0.001314;0.001678;0.001441;0.001444;0.001498;0.001396;0.000257;0.000458;0.000456;0.000323;0.000555;0.000526;0.000456;0.000423;0.000321;0.000385;0.000386;0.000318;0.000484;0.000584;0.000351;0.000385;0.000485;0.000585;0.000…
hCoV-19/Brazil/AM-FIOCRUZ-ILMD2100777/2021|EPI_ISL_5621237|2021-09-30;0.002355;0.002187;0.002152;0.002175;0.002188;0.002147;0.002219;0.002219;0.002279;0.002144;0.002208;0.001518;0.001348;0.001712;0.001475;0.001478;0.001532;0.001430;0.000291;0.000492;0.000490;0.000357;0.000589;0.000560;0.000490;0.000457;0.000355;0.000419;0.000420;0.000352;0.000518;0.000618;0.000385;0.000419;0.000519;0.000619;0.000…
hCoV-19/Brazil/SE-FIOCRUZ-22516/2021|EPI_ISL_2196351|2021-04-05;0.002154;0.001986;0.001951;0.001974;0.001987;0.001946;0.002018;0.002018;0.002078;0.001943;0.002007;0.001317;0.001147;0.001511;0.001274;0.001277;0.001331;0.001229;0.000090;0.000291;0.000289;0.000156;0.000388;0.000359;0.000289;0.000256;0.000154;0.000218;0.000219;0.000151;0.000317;0.000417;0.000184;0.000218;0.000318;0.000418;0.000153;0.…
hCoV-19/Brazil/PI-FIOCRUZ-IAM4009/2021|EPI_ISL_4487972|2021-05-06;0.002286;0.002118;0.002083;0.002106;0.002119;0.002078;0.002150;0.002150;0.002210;0.002075;0.002139;0.001449;0.001279;0.001643;0.001406;0.001409;0.001463;0.001361;0.000222;0.000423;0.000421;0.000288;0.000520;0.000491;0.000421;0.000388;0.000286;0.000350;0.000351;0.000283;0.000449;0.000549;0.000316;0.000350;0.000450;0.000550;0.000285;…
hCoV-19/Brazil/MA-IEC1200-177772/2021|EPI_ISL_2298754|2021-01-22;0.002148;0.001980;0.001945;0.001968;0.001981;0.001940;0.002012;0.002012;0.002072;0.001937;0.002001;0.001311;0.001141;0.001505;0.001268;0.001271;0.001325;0.001223;0.000084;0.000285;0.000283;0.000150;0.000382;0.000353;0.000283;0.000250;0.000148;0.000212;0.000213;0.000145;0.000311;0.000411;0.000178;0.000212;0.000312;0.000412;0.000147;0…
hCoV-19/Brazil/AM-FIOCRUZ-21894524ZNM/2021|EPI_ISL_2777741|2021-03-30;0.002215;0.002047;0.002012;0.002035;0.002048;0.002007;0.002079;0.002079;0.002139;0.002004;0.002068;0.001378;0.001208;0.001572;0.001335;0.001338;0.001392;0.001290;0.000151;0.000352;0.000350;0.000217;0.000449;0.000420;0.000350;0.000317;0.000215;0.000279;0.000280;0.000212;0.000378;0.000478;0.000245;0.000279;0.000379;0.000479;0.000…
hCoV-19/Brazil/AC-LNCC-00041/2021|EPI_ISL_5926844|2021-04-13;0.002181;0.002013;0.001978;0.002001;0.002014;0.001973;0.002045;0.002045;0.002105;0.001970;0.002034;0.001344;0.001174;0.001538;0.001301;0.001304;0.001358;0.001256;0.000117;0.000318;0.000316;0.000183;0.000415;0.000386;0.000316;0.000283;0.000181;0.000245;0.000246;0.000178;0.000344;0.000444;0.000211;0.000245;0.000345;0.000445;0.000180;0.000…
hCoV-19/Brazil/RN-IEC-180162/2021|EPI_ISL_6721419|2021-07-05;0.002443;0.002275;0.002240;0.002263;0.002276;0.002235;0.002307;0.002307;0.002367;0.002232;0.002296;0.001606;0.001436;0.001800;0.001563;0.001566;0.001620;0.001518;0.000379;0.000580;0.000578;0.000445;0.000677;0.000648;0.000578;0.000545;0.000443;0.000507;0.000508;0.000440;0.000606;0.000706;0.000473;0.000507;0.000607;0.000707;0.000442;0.000…
hCoV-19/Brazil/MA-FIOCRUZ-32533/2021|EPI_ISL_2983277|2021-04-23;0.002281;0.002113;0.002078;0.002101;0.002114;0.002073;0.002145;0.002145;0.002205;0.002070;0.002134;0.001444;0.001274;0.001638;0.001401;0.001404;0.001458;0.001356;0.000217;0.000418;0.000416;0.000283;0.000515;0.000486;0.000416;0.000383;0.000281;0.000345;0.000346;0.000278;0.000444;0.000544;0.000311;0.000345;0.000445;0.000545;0.000280;0.…
hCoV-19/Brazil/PA-NVBS3062GENOV045950270639/2021|EPI_ISL_4424091|2021-07-13;0.002447;0.002279;0.002244;0.002267;0.002280;0.002239;0.002311;0.002311;0.002371;0.002236;0.002300;0.001610;0.001440;0.001804;0.001567;0.001570;0.001624;0.001522;0.000383;0.000584;0.000582;0.000449;0.000681;0.000652;0.000582;0.000549;0.000447;0.000511;0.000512;0.000444;0.000610;0.000710;0.000477;0.000511;0.000611;0.000711…
hCoV-19/Brazil/PA-FIOCRUZ-56280/2021|EPI_ISL_5689786|2021-09-30;0.002634;0.002466;0.002431;0.002454;0.002467;0.002426;0.002498;0.002498;0.002558;0.002423;0.002487;0.001797;0.001627;0.001991;0.001754;0.001757;0.001811;0.001709;0.000570;0.000771;0.000769;0.000636;0.000868;0.000839;0.000769;0.000736;0.000634;0.000698;0.000699;0.000631;0.000797;0.000897;0.000664;0.000698;0.000798;0.000898;0.000633;0.…
SEQ-1201;0.002318;0.002150;0.002115;0.002138;0.002151;0.002110;0.002182;0.002182;0.002242;0.002107;0.002171;0.001481;0.001311;0.001675;0.001438;0.001441;0.001495;0.001393;0.000254;0.000455;0.000453;0.000320;0.000552;0.000523;0.000453;0.000420;0.000318;0.000382;0.000383;0.000315;0.000481;0.000581;0.000348;0.000382;0.000482;0.000582;0.000317;0.000250;0.000348;0.000347;0.000481;0.000449;0.000477;0.0…
SEQ-1202;0.002318;0.002150;0.002115;0.002138;0.002151;0.002110;0.002182;0.002182;0.002242;0.002107;0.002171;0.001481;0.001311;0.001675;0.001438;0.001441;0.001495;0.001393;0.000254;0.000455;0.000453;0.000320;0.000552;0.000523;0.000453;0.000420;0.000318;0.000382;0.000383;0.000315;0.000481;0.000581;0.000348;0.000382;0.000482;0.000582;0.000317;0.000250;0.000348;0.000347;0.000481;0.000449;0.000477;0.0…
SEQ-1203;0.002416;0.002248;0.002213;0.002236;0.002249;0.002208;0.002280;0.002280;0.002340;0.002205;0.002269;0.001579;0.001409;0.001773;0.001536;0.001539;0.001593;0.001491;0.000352;0.000553;0.000551;0.000418;0.000650;0.000621;0.000551;0.000518;0.000416;0.000480;0.000481;0.000413;0.000579;0.000679;0.000446;0.000480;0.000580;0.000680;0.000415;0.000348;0.000446;0.000445;0.000579;0.000547;0.000575;0.0…
hCoV-19/Brazil/PA-FIOCRUZ-44468/2021|EPI_ISL_8361509|2021-07-30;0.002416;0.002248;0.002213;0.002236;0.002249;0.002208;0.002280;0.002280;0.002340;0.002205;0.002269;0.001579;0.001409;0.001773;0.001536;0.001539;0.001593;0.001491;0.000352;0.000553;0.000551;0.000418;0.000650;0.000621;0.000551;0.000518;0.000416;0.000480;0.000481;0.000413;0.000579;0.000679;0.000446;0.000480;0.000580;0.000680;0.000415;0.…
hCoV-19/Brazil/MS-NVBS2626GENOV45372296279/2021|EPI_ISL_4424063|2021-07-15;0.002309;0.002141;0.002106;0.002129;0.002142;0.002101;0.002173;0.002173;0.002233;0.002098;0.002162;0.001472;0.001302;0.001666;0.001429;0.001432;0.001486;0.001384;0.000245;0.000446;0.000444;0.000311;0.000543;0.000514;0.000444;0.000411;0.000309;0.000373;0.000374;0.000306;0.000472;0.000572;0.000339;0.000373;0.000473;0.000573;…
SEQ-1204;0.002358;0.002190;0.002155;0.002178;0.002191;0.002150;0.002222;0.002222;0.002282;0.002147;0.002211;0.001521;0.001351;0.001715;0.001478;0.001481;0.001535;0.001433;0.000294;0.000495;0.000493;0.000360;0.000592;0.000563;0.000493;0.000460;0.000358;0.000422;0.000423;0.000355;0.000521;0.000621;0.000388;0.000422;0.000522;0.000622;0.000357;0.000290;0.000388;0.000387;0.000521;0.000489;0.000517;0.0…
hCoV-19/Brazil/RR-FIOCRUZ-ILMD2100170/2021|EPI_ISL_5193490|2021-07-23;0.002334;0.002166;0.002131;0.002154;0.002167;0.002126;0.002198;0.002198;0.002258;0.002123;0.002187;0.001497;0.001327;0.001691;0.001454;0.001457;0.001511;0.001409;0.000270;0.000471;0.000469;0.000336;0.000568;0.000539;0.000469;0.000436;0.000334;0.000398;0.000399;0.000331;0.000497;0.000597;0.000364;0.000398;0.000498;0.000598;0.000…
hCoV-19/Brazil/RR-IEC-180414/2021|EPI_ISL_6721323|2021-09-15;0.002386;0.002218;0.002183;0.002206;0.002219;0.002178;0.002250;0.002250;0.002310;0.002175;0.002239;0.001549;0.001379;0.001743;0.001506;0.001509;0.001563;0.001461;0.000322;0.000523;0.000521;0.000388;0.000620;0.000591;0.000521;0.000488;0.000386;0.000450;0.000451;0.000383;0.000549;0.000649;0.000416;0.000450;0.000550;0.000650;0.000385;0.000…
hCoV-19/Brazil/RR-FIOCRUZ-ILMD2200046/2021|EPI_ISL_8360725|2021-10-08;0.002466;0.002298;0.002263;0.002286;0.002299;0.002258;0.002330;0.002330;0.002390;0.002255;0.002319;0.001629;0.001459;0.001823;0.001586;0.001589;0.001643;0.001541;0.000402;0.000603;0.000601;0.000468;0.000700;0.000671;0.000601;0.000568;0.000466;0.000530;0.000531;0.000463;0.000629;0.000729;0.000496;0.000530;0.000630;0.000730;0.000…
hCoV-19/Brazil/RR-IEC-180420/2021|EPI_ISL_6721290|2021-09-16;0.002279;0.002111;0.002076;0.002099;0.002112;0.002071;0.002143;0.002143;0.002203;0.002068;0.002132;0.001442;0.001272;0.001636;0.001399;0.001402;0.001456;0.001354;0.000215;0.000416;0.000414;0.000281;0.000513;0.000484;0.000414;0.000381;0.000279;0.000343;0.000344;0.000276;0.000442;0.000542;0.000309;0.000343;0.000443;0.000543;0.000278;0.000…
hCoV-19/Brazil/RR-FIOCRUZ-ILMD2200019/2021|EPI_ISL_8360723|2021-09-30;0.002408;0.002240;0.002205;0.002228;0.002241;0.002200;0.002272;0.002272;0.002332;0.002197;0.002261;0.001571;0.001401;0.001765;0.001528;0.001531;0.001585;0.001483;0.000344;0.000545;0.000543;0.000410;0.000642;0.000613;0.000543;0.000510;0.000408;0.000472;0.000473;0.000405;0.000571;0.000671;0.000438;0.000472;0.000572;0.000672;0.000…
hCoV-19/Brazil/PB-FIOCRUZ-41297/2021|EPI_ISL_3434773|2021-05-30;0.002308;0.002140;0.002105;0.002128;0.002141;0.002100;0.002172;0.002172;0.002232;0.002097;0.002161;0.001471;0.001301;0.001665;0.001428;0.001431;0.001485;0.001383;0.000246;0.000447;0.000445;0.000312;0.000544;0.000515;0.000445;0.000412;0.000310;0.000374;0.000375;0.000307;0.000473;0.000573;0.000340;0.000374;0.000474;0.000574;0.000309;0.…
hCoV-19/Brazil/MG-FIOCRUZ-41/2021|EPI_ISL_3031312|2021-02-08;0.002174;0.002006;0.001971;0.001994;0.002007;0.001966;0.002038;0.002038;0.002098;0.001963;0.002027;0.001337;0.001167;0.001531;0.001294;0.001297;0.001351;0.001249;0.000114;0.000315;0.000313;0.000180;0.000412;0.000383;0.000313;0.000280;0.000178;0.000242;0.000243;0.000175;0.000341;0.000441;0.000208;0.000242;0.000342;0.000442;0.000177;0.000…
hCoV-19/Brasil/BA-FIOCRUZ-PVM61013/2021|EPI_ISL_8127389|2021-04-07;0.002210;0.002042;0.002007;0.002030;0.002043;0.002002;0.002074;0.002074;0.002134;0.001999;0.002063;0.001373;0.001203;0.001567;0.001330;0.001333;0.001387;0.001285;0.000212;0.000413;0.000411;0.000278;0.000510;0.000481;0.000411;0.000378;0.000276;0.000340;0.000341;0.000273;0.000439;0.000539;0.000306;0.000340;0.000440;0.000540;0.000275…
SEQ-1199;0.002184;0.002016;0.001981;0.002004;0.002017;0.001976;0.002048;0.002048;0.002108;0.001973;0.002037;0.001347;0.001177;0.001541;0.001304;0.001307;0.001361;0.001259;0.000254;0.000455;0.000453;0.000320;0.000552;0.000523;0.000453;0.000420;0.000318;0.000382;0.000383;0.000315;0.000481;0.000581;0.000348;0.000382;0.000482;0.000582;0.000317;0.000250;0.000348;0.000347;0.000481;0.000449;0.000477;0.0…
SEQ-1200;0.002183;0.002015;0.001980;0.002003;0.002016;0.001975;0.002047;0.002047;0.002107;0.001972;0.002036;0.001346;0.001176;0.001540;0.001303;0.001306;0.001360;0.001258;0.000253;0.000454;0.000452;0.000319;0.000551;0.000522;0.000452;0.000419;0.000317;0.000381;0.000382;0.000314;0.000480;0.000580;0.000347;0.000381;0.000481;0.000581;0.000316;0.000249;0.000347;0.000346;0.000480;0.000448;0.000476;0.0…
hCoV-19/Brazil/RN-IEC-177495/2020|EPI_ISL_1164997|2020-12-28;0.001554;0.001386;0.001351;0.001374;0.001387;0.001346;0.001418;0.001418;0.001478;0.001343;0.001407;0.000849;0.000679;0.001043;0.000872;0.000875;0.000929;0.000827;0.001282;0.001483;0.001481;0.001348;0.001580;0.001551;0.001481;0.001448;0.001346;0.001410;0.001411;0.001343;0.001509;0.001609;0.001376;0.001410;0.001510;0.001610;0.001345;0.001…
hCoV-19/Brazil/PR-FUNED-58126-20/2020|EPI_ISL_1182584|2020-12-21;0.001454;0.001286;0.001251;0.001274;0.001287;0.001246;0.001318;0.001318;0.001378;0.001243;0.001307;0.000749;0.000579;0.000943;0.000772;0.000775;0.000829;0.000727;0.001182;0.001383;0.001381;0.001248;0.001480;0.001451;0.001381;0.001348;0.001246;0.001310;0.001311;0.001243;0.001409;0.001509;0.001276;0.001310;0.001410;0.001510;0.001245;0…
hCoV-19/Brazil/PR-FIOCRUZ-34414/2020|EPI_ISL_8005186|2020-12-01;0.001554;0.001386;0.001351;0.001374;0.001387;0.001346;0.001418;0.001418;0.001478;0.001343;0.001407;0.000849;0.000679;0.001043;0.000872;0.000875;0.000929;0.000827;0.001282;0.001483;0.001481;0.001348;0.001580;0.001551;0.001481;0.001448;0.001346;0.001410;0.001411;0.001343;0.001509;0.001609;0.001376;0.001410;0.001510;0.001610;0.001345;0.…
hCoV-19/Brazil/PR-FIOCRUZ-202159558/2020|EPI_ISL_8005632|2020-12-04;0.001619;0.001451;0.001416;0.001439;0.001452;0.001411;0.001483;0.001483;0.001543;0.001408;0.001472;0.000914;0.000744;0.001108;0.000937;0.000940;0.000994;0.000892;0.001347;0.001548;0.001546;0.001413;0.001645;0.001616;0.001546;0.001513;0.001411;0.001475;0.001476;0.001408;0.001574;0.001674;0.001441;0.001475;0.001575;0.001675;0.00141…
hCoV-19/Brazil/PR-FIOCRUZ-34447/2020|EPI_ISL_8005623|2020-12-29;0.001686;0.001518;0.001483;0.001506;0.001519;0.001478;0.001550;0.001550;0.001610;0.001475;0.001539;0.000981;0.000811;0.001175;0.001004;0.001007;0.001061;0.000959;0.001414;0.001615;0.001613;0.001480;0.001712;0.001683;0.001613;0.001580;0.001478;0.001542;0.001543;0.001475;0.001641;0.001741;0.001508;0.001542;0.001642;0.001742;0.001477;0.…
hCoV-19/Brazil/PR-L118-CD7586/2020|EPI_ISL_2344389|2020-12-10;0.001507;0.001339;0.001304;0.001327;0.001340;0.001299;0.001371;0.001371;0.001431;0.001296;0.001360;0.000802;0.000632;0.000996;0.000825;0.000828;0.000882;0.000780;0.001235;0.001436;0.001434;0.001301;0.001533;0.001504;0.001434;0.001401;0.001299;0.001363;0.001364;0.001296;0.001462;0.001562;0.001329;0.001363;0.001463;0.001563;0.001298;0.00…
SEQ-1196;0.001532;0.001364;0.001329;0.001352;0.001365;0.001324;0.001396;0.001396;0.001456;0.001321;0.001385;0.000827;0.000657;0.001021;0.000850;0.000853;0.000907;0.000805;0.001260;0.001461;0.001459;0.001326;0.001558;0.001529;0.001459;0.001426;0.001324;0.001388;0.001389;0.001321;0.001487;0.001587;0.001354;0.001388;0.001488;0.001588;0.001323;0.001256;0.001354;0.001353;0.001487;0.001455;0.001483;0.0…
hCoV-19/Brazil/PB-00792/2020|EPI_ISL_1213459|2020-12-03;0.001555;0.001387;0.001352;0.001375;0.001388;0.001347;0.001419;0.001419;0.001479;0.001344;0.001408;0.000850;0.000680;0.001044;0.000873;0.000876;0.000930;0.000828;0.001283;0.001484;0.001482;0.001349;0.001581;0.001552;0.001482;0.001449;0.001347;0.001411;0.001412;0.001344;0.001510;0.001610;0.001377;0.001411;0.001511;0.001611;0.001346;0.001279;0…
hCoV-19/Brazil/GO-HLAGYN-1326657/2020|EPI_ISL_2017276|2020-12-16;0.001839;0.001671;0.001636;0.001659;0.001672;0.001631;0.001703;0.001703;0.001763;0.001628;0.001692;0.001134;0.000964;0.001328;0.001157;0.001160;0.001214;0.001112;0.001567;0.001768;0.001766;0.001633;0.001865;0.001836;0.001766;0.001733;0.001631;0.001695;0.001696;0.001628;0.001794;0.001894;0.001661;0.001695;0.001795;0.001895;0.001630;0…
hCoV-19/Brazil/DF-L124-CD4042/2020|EPI_ISL_2344438|2020-12-01;0.001638;0.001470;0.001435;0.001458;0.001471;0.001430;0.001502;0.001502;0.001562;0.001427;0.001491;0.000933;0.000763;0.001127;0.000956;0.000959;0.001013;0.000911;0.001366;0.001567;0.001565;0.001432;0.001664;0.001635;0.001565;0.001532;0.001430;0.001494;0.001495;0.001427;0.001593;0.001693;0.001460;0.001494;0.001594;0.001694;0.001429;0.00…
hCoV-19/Brazil/PR-FIOCRUZ-202159560/2020|EPI_ISL_8005473|2020-12-07;0.001671;0.001503;0.001468;0.001491;0.001504;0.001463;0.001535;0.001535;0.001595;0.001460;0.001524;0.000966;0.000796;0.001160;0.000989;0.000992;0.001046;0.000944;0.001399;0.001600;0.001598;0.001465;0.001697;0.001668;0.001598;0.001565;0.001463;0.001527;0.001528;0.001460;0.001626;0.001726;0.001493;0.001527;0.001627;0.001727;0.00146…
hCoV-19/Brazil/PR-FIOCRUZ-33170-TG-165/2020|EPI_ISL_2775487|2020-12-30;0.002173;0.002005;0.001970;0.001993;0.002006;0.001965;0.002037;0.002037;0.002097;0.001962;0.002026;0.001468;0.001298;0.001662;0.001491;0.001494;0.001548;0.001446;0.001901;0.002102;0.002100;0.001967;0.002199;0.002170;0.002100;0.002067;0.001965;0.002029;0.002030;0.001962;0.002128;0.002228;0.001995;0.002029;0.002129;0.002229;0.00…
hCoV-19/Brazil/SP-877/2020|EPI_ISL_755643|2020-12-07;0.001533;0.001365;0.001330;0.001353;0.001366;0.001325;0.001397;0.001397;0.001457;0.001322;0.001386;0.000828;0.000658;0.001022;0.000851;0.000854;0.000908;0.000806;0.001261;0.001462;0.001460;0.001327;0.001559;0.001530;0.001460;0.001427;0.001325;0.001389;0.001390;0.001322;0.001488;0.001588;0.001355;0.001389;0.001489;0.001589;0.001324;0.001257;0.00…
hCoV-19/Brazil/RS-UFCSPA_LACEN-97456/2020|EPI_ISL_3048827|2020-12-10;0.001640;0.001472;0.001437;0.001460;0.001473;0.001432;0.001504;0.001504;0.001564;0.001429;0.001493;0.000935;0.000765;0.001129;0.000958;0.000961;0.001015;0.000913;0.001368;0.001569;0.001567;0.001434;0.001666;0.001637;0.001567;0.001534;0.001432;0.001496;0.001497;0.001429;0.001595;0.001695;0.001462;0.001496;0.001596;0.001696;0.0014…
hCoV-19/Brazil/PR-FIOCRUZ-34413/2020|EPI_ISL_8005185|2020-12-01;0.001533;0.001365;0.001330;0.001353;0.001366;0.001325;0.001397;0.001397;0.001457;0.001322;0.001386;0.000828;0.000658;0.001022;0.000851;0.000854;0.000908;0.000806;0.001261;0.001462;0.001460;0.001327;0.001559;0.001530;0.001460;0.001427;0.001325;0.001389;0.001390;0.001322;0.001488;0.001588;0.001355;0.001389;0.001489;0.001589;0.001324;0.…
hCoV-19/Brazil/PR-L117-CD7583/2020|EPI_ISL_2344260|2020-12-22;0.001640;0.001472;0.001437;0.001460;0.001473;0.001432;0.001504;0.001504;0.001564;0.001429;0.001493;0.000935;0.000765;0.001129;0.000958;0.000961;0.001015;0.000913;0.001368;0.001569;0.001567;0.001434;0.001666;0.001637;0.001567;0.001534;0.001432;0.001496;0.001497;0.001429;0.001595;0.001695;0.001462;0.001496;0.001596;0.001696;0.001431;0.00…
hCoV-19/Brazil/SP-L111-CD4078/2020|EPI_ISL_2344266|2020-12-21;0.001467;0.001299;0.001264;0.001287;0.001300;0.001259;0.001331;0.001331;0.001391;0.001256;0.001320;0.000762;0.000592;0.000956;0.000785;0.000788;0.000842;0.000740;0.001195;0.001396;0.001394;0.001261;0.001493;0.001464;0.001394;0.001361;0.001259;0.001323;0.001324;0.001256;0.001422;0.001522;0.001289;0.001323;0.001423;0.001523;0.001258;0.00…
hCoV-19/Brazil/PR-FIOCRUZ-34434/2020|EPI_ISL_8005198|2020-12-20;0.001665;0.001497;0.001462;0.001485;0.001498;0.001457;0.001529;0.001529;0.001589;0.001454;0.001518;0.000960;0.000790;0.001154;0.000983;0.000986;0.001040;0.000938;0.001393;0.001594;0.001592;0.001459;0.001691;0.001662;0.001592;0.001559;0.001457;0.001521;0.001522;0.001454;0.001620;0.001720;0.001487;0.001521;0.001621;0.001721;0.001456;0.…
hCoV-19/Brazil/RS-FUNED-96918-21/2020|EPI_ISL_2249353|2020-12-10;0.001598;0.001430;0.001395;0.001418;0.001431;0.001390;0.001462;0.001462;0.001522;0.001387;0.001451;0.000893;0.000723;0.001087;0.000916;0.000919;0.000973;0.000871;0.001326;0.001527;0.001525;0.001392;0.001624;0.001595;0.001525;0.001492;0.001390;0.001454;0.001455;0.001387;0.001553;0.001653;0.001420;0.001454;0.001554;0.001654;0.001389;0…
hCoV-19/Brazil/SP-2693/2020|EPI_ISL_2614517|2020-12-23;0.001532;0.001364;0.001329;0.001352;0.001365;0.001324;0.001396;0.001396;0.001456;0.001321;0.001385;0.000827;0.000657;0.001021;0.000850;0.000853;0.000907;0.000805;0.001260;0.001461;0.001459;0.001326;0.001558;0.001529;0.001459;0.001426;0.001324;0.001388;0.001389;0.001321;0.001487;0.001587;0.001354;0.001388;0.001488;0.001588;0.001323;0.001256;0.…
hCoV-19/Brazil/AM-IEC-177302/2020|EPI_ISL_926446|2020-12-21;0.001562;0.001394;0.001359;0.001382;0.001395;0.001354;0.001426;0.001426;0.001486;0.001351;0.001415;0.000857;0.000687;0.001051;0.000880;0.000883;0.000937;0.000835;0.001290;0.001491;0.001489;0.001356;0.001588;0.001559;0.001489;0.001456;0.001354;0.001418;0.001419;0.001351;0.001517;0.001617;0.001384;0.001418;0.001518;0.001618;0.001353;0.0012…
hCoV-19/Brazil/RS-UFCSPA_LACEN-99714/2020|EPI_ISL_3048831|2020-12-15;0.001663;0.001495;0.001460;0.001483;0.001496;0.001455;0.001527;0.001527;0.001587;0.001452;0.001516;0.000958;0.000788;0.001152;0.000981;0.000984;0.001038;0.000936;0.001391;0.001592;0.001590;0.001457;0.001689;0.001660;0.001590;0.001557;0.001455;0.001519;0.001520;0.001452;0.001618;0.001718;0.001485;0.001519;0.001619;0.001719;0.0014…
hCoV-19/Brazil/RS-FUNED-104235-21/2020|EPI_ISL_2249348|2020-12-22;0.001824;0.001656;0.001621;0.001644;0.001657;0.001616;0.001688;0.001688;0.001748;0.001613;0.001677;0.001119;0.000949;0.001313;0.001142;0.001145;0.001199;0.001097;0.001552;0.001753;0.001751;0.001618;0.001850;0.001821;0.001751;0.001718;0.001616;0.001680;0.001681;0.001613;0.001779;0.001879;0.001646;0.001680;0.001780;0.001880;0.001615;…
hCoV-19/Brazil/MA-FIOCRUZ-34232/2020|EPI_ISL_2983255|2020-12-09;0.001728;0.001560;0.001525;0.001548;0.001561;0.001520;0.001592;0.001592;0.001652;0.001517;0.001581;0.001023;0.000853;0.001217;0.001046;0.001049;0.001103;0.001001;0.001456;0.001657;0.001655;0.001522;0.001754;0.001725;0.001655;0.001622;0.001520;0.001584;0.001585;0.001517;0.001683;0.001783;0.001550;0.001584;0.001684;0.001784;0.001519;0.…
hCoV-19/Brazil/MA-FIOCRUZ-34249/2020|EPI_ISL_2983318|2020-12-20;0.001792;0.001624;0.001589;0.001612;0.001625;0.001584;0.001656;0.001656;0.001716;0.001581;0.001645;0.001087;0.000917;0.001281;0.001110;0.001113;0.001167;0.001065;0.001520;0.001721;0.001719;0.001586;0.001818;0.001789;0.001719;0.001686;0.001584;0.001648;0.001649;0.001581;0.001747;0.001847;0.001614;0.001648;0.001748;0.001848;0.001583;0.…
hCoV-19/Brazil/AL-BA1200-270020229/2020|EPI_ISL_2308469|2020-12-16;0.001623;0.001455;0.001420;0.001443;0.001456;0.001415;0.001487;0.001487;0.001547;0.001412;0.001476;0.000918;0.000748;0.001112;0.000941;0.000944;0.000998;0.000896;0.001351;0.001552;0.001550;0.001417;0.001649;0.001620;0.001550;0.001517;0.001415;0.001479;0.001480;0.001412;0.001578;0.001678;0.001445;0.001479;0.001579;0.001679;0.001414…
hCoV-19/Brazil/ES-FIOCRUZ-33759/2020|EPI_ISL_2645579|2020-12-16;0.001523;0.001355;0.001320;0.001343;0.001356;0.001315;0.001387;0.001387;0.001447;0.001312;0.001376;0.000818;0.000648;0.001012;0.000841;0.000844;0.000898;0.000796;0.001251;0.001452;0.001450;0.001317;0.001549;0.001520;0.001450;0.001417;0.001315;0.001379;0.001380;0.001312;0.001478;0.001578;0.001345;0.001379;0.001479;0.001579;0.001314;0.…
hCoV-19/Brazil/CE-FIOCRUZ-33677/2020|EPI_ISL_2661903|2020-12-29;0.001523;0.001355;0.001320;0.001343;0.001356;0.001315;0.001387;0.001387;0.001447;0.001312;0.001376;0.000818;0.000648;0.001012;0.000841;0.000844;0.000898;0.000796;0.001251;0.001452;0.001450;0.001317;0.001549;0.001520;0.001450;0.001417;0.001315;0.001379;0.001380;0.001312;0.001478;0.001578;0.001345;0.001379;0.001479;0.001579;0.001314;0.…
hCoV-19/Brazil/PB-00777/2020|EPI_ISL_1213461|2020-12-02;0.001551;0.001383;0.001348;0.001371;0.001384;0.001343;0.001415;0.001415;0.001475;0.001340;0.001404;0.000846;0.000676;0.001040;0.000869;0.000872;0.000926;0.000824;0.001279;0.001480;0.001478;0.001345;0.001577;0.001548;0.001478;0.001445;0.001343;0.001407;0.001408;0.001340;0.001506;0.001606;0.001373;0.001407;0.001507;0.001607;0.001342;0.001275;0…
hCoV-19/Brazil/SP-916/2020|EPI_ISL_836978|2020-12-08;0.001549;0.001381;0.001346;0.001369;0.001382;0.001341;0.001413;0.001413;0.001473;0.001338;0.001402;0.000844;0.000674;0.001038;0.000867;0.000870;0.000924;0.000822;0.001277;0.001478;0.001476;0.001343;0.001575;0.001546;0.001476;0.001443;0.001341;0.001405;0.001406;0.001338;0.001504;0.001604;0.001371;0.001405;0.001505;0.001605;0.001340;0.001273;0.00…
hCoV-19/Brazil/PR-L118-CD7514/2020|EPI_ISL_2344236|2020-12-10;0.001624;0.001456;0.001421;0.001444;0.001457;0.001416;0.001488;0.001488;0.001548;0.001413;0.001477;0.000919;0.000749;0.001113;0.000942;0.000945;0.000999;0.000897;0.001352;0.001553;0.001551;0.001418;0.001650;0.001621;0.001551;0.001518;0.001416;0.001480;0.001481;0.001413;0.001579;0.001679;0.001446;0.001480;0.001580;0.001680;0.001415;0.00…
hCoV-19/Brazil/BA-FIOCRUZ-10785/2021|EPI_ISL_2491783|2021-02-15;0.001722;0.001554;0.001519;0.001542;0.001555;0.001514;0.001586;0.001586;0.001646;0.001511;0.001575;0.001017;0.000847;0.001211;0.001040;0.001043;0.001097;0.000995;0.001450;0.001651;0.001649;0.001516;0.001748;0.001719;0.001649;0.001616;0.001514;0.001578;0.001579;0.001511;0.001677;0.001777;0.001544;0.001578;0.001678;0.001778;0.001513;0.…
hCoV-19/Brazil/RS-8584/2021|EPI_ISL_983863|2021-02-01;0.001853;0.001685;0.001650;0.001673;0.001686;0.001645;0.001717;0.001717;0.001777;0.001642;0.001706;0.001148;0.000978;0.001342;0.001171;0.001174;0.001228;0.001126;0.001581;0.001782;0.001780;0.001647;0.001879;0.001850;0.001780;0.001747;0.001645;0.001709;0.001710;0.001642;0.001808;0.001908;0.001675;0.001709;0.001809;0.001909;0.001644;0.001577;0.0…
hCoV-19/Brazil/MG-PA1343/2021|EPI_ISL_2551525|2021-02-09;0.001988;0.001820;0.001785;0.001808;0.001821;0.001780;0.001852;0.001852;0.001912;0.001777;0.001841;0.001283;0.001113;0.001477;0.001306;0.001309;0.001363;0.001261;0.001716;0.001917;0.001915;0.001782;0.002014;0.001985;0.001915;0.001882;0.001780;0.001844;0.001845;0.001777;0.001943;0.002043;0.001810;0.001844;0.001944;0.002044;0.001779;0.001712;…
hCoV-19/Brazil/PR-FIOCRUZ-HF151/2021|EPI_ISL_2758976|2021-03-02;0.001659;0.001491;0.001456;0.001479;0.001492;0.001451;0.001523;0.001523;0.001583;0.001448;0.001512;0.000954;0.000784;0.001148;0.000977;0.000980;0.001034;0.000932;0.001387;0.001588;0.001586;0.001453;0.001685;0.001656;0.001586;0.001553;0.001451;0.001515;0.001516;0.001448;0.001614;0.001714;0.001481;0.001515;0.001615;0.001715;0.001450;0.…
hCoV-19/Brazil/SP-1756/2021|EPI_ISL_1078995|2021-02-09;0.001686;0.001518;0.001483;0.001506;0.001519;0.001478;0.001550;0.001550;0.001610;0.001475;0.001539;0.000981;0.000811;0.001175;0.001004;0.001007;0.001061;0.000959;0.001414;0.001615;0.001613;0.001480;0.001712;0.001683;0.001613;0.001580;0.001478;0.001542;0.001543;0.001475;0.001641;0.001741;0.001508;0.001542;0.001642;0.001742;0.001477;0.001410;0.…
hCoV-19/Brazil/CE-FIOCRUZ-01058/2021|EPI_ISL_3912422|2021-02-17;0.001720;0.001552;0.001517;0.001540;0.001553;0.001512;0.001584;0.001584;0.001644;0.001509;0.001573;0.001015;0.000845;0.001209;0.001038;0.001041;0.001095;0.000993;0.001448;0.001649;0.001647;0.001514;0.001746;0.001717;0.001647;0.001614;0.001512;0.001576;0.001577;0.001509;0.001675;0.001775;0.001542;0.001576;0.001676;0.001776;0.001511;0.…
hCoV-19/Brazil/TO-3301/2021|EPI_ISL_2756438|2021-02-17;0.001818;0.001650;0.001615;0.001638;0.001651;0.001610;0.001682;0.001682;0.001742;0.001607;0.001671;0.001113;0.000943;0.001307;0.001136;0.001139;0.001193;0.001091;0.001546;0.001747;0.001745;0.001612;0.001844;0.001815;0.001745;0.001712;0.001610;0.001674;0.001675;0.001607;0.001773;0.001873;0.001640;0.001674;0.001774;0.001874;0.001609;0.001542;0.…
hCoV-19/Brazil/MS-3361/2021|EPI_ISL_2756483|2021-03-13;0.001850;0.001682;0.001647;0.001670;0.001683;0.001642;0.001714;0.001714;0.001774;0.001639;0.001703;0.001145;0.000975;0.001339;0.001168;0.001171;0.001225;0.001123;0.001578;0.001779;0.001777;0.001644;0.001876;0.001847;0.001777;0.001744;0.001642;0.001706;0.001707;0.001639;0.001805;0.001905;0.001672;0.001706;0.001806;0.001906;0.001641;0.001574;0.…
hCoV-19/Brazil/SP-IB_101544/2021|EPI_ISL_2344676|2021-03-25;0.001749;0.001581;0.001546;0.001569;0.001582;0.001541;0.001613;0.001613;0.001673;0.001538;0.001602;0.001044;0.000874;0.001238;0.001067;0.001070;0.001124;0.001022;0.001477;0.001678;0.001676;0.001543;0.001775;0.001746;0.001676;0.001643;0.001541;0.001605;0.001606;0.001538;0.001704;0.001804;0.001571;0.001605;0.001705;0.001805;0.001540;0.0014…
hCoV-19/Brazil/SC-FIOCRUZ-7218/2021|EPI_ISL_2677118|2021-02-03;0.001682;0.001514;0.001479;0.001502;0.001515;0.001474;0.001546;0.001546;0.001606;0.001471;0.001535;0.000977;0.000807;0.001171;0.001000;0.001003;0.001057;0.000955;0.001410;0.001611;0.001609;0.001476;0.001708;0.001679;0.001609;0.001576;0.001474;0.001538;0.001539;0.001471;0.001637;0.001737;0.001504;0.001538;0.001638;0.001738;0.001473;0.0…
hCoV-19/Brazil/SP-2057/2021|EPI_ISL_1468447|2021-02-23;0.001681;0.001513;0.001478;0.001501;0.001514;0.001473;0.001545;0.001545;0.001605;0.001470;0.001534;0.000976;0.000806;0.001170;0.000999;0.001002;0.001056;0.000954;0.001409;0.001610;0.001608;0.001475;0.001707;0.001678;0.001608;0.001575;0.001473;0.001537;0.001538;0.001470;0.001636;0.001736;0.001503;0.001537;0.001637;0.001737;0.001472;0.001405;0.…
hCoV-19/Brazil/PR-IPEC-231/2021|EPI_ISL_2758739|2021-02-12;0.001847;0.001679;0.001644;0.001667;0.001680;0.001639;0.001711;0.001711;0.001771;0.001636;0.001700;0.001142;0.000972;0.001336;0.001165;0.001168;0.001222;0.001120;0.001575;0.001776;0.001774;0.001641;0.001873;0.001844;0.001774;0.001741;0.001639;0.001703;0.001704;0.001636;0.001802;0.001902;0.001669;0.001703;0.001803;0.001903;0.001638;0.00157…
hCoV-19/Brazil/SP-1817/2021|EPI_ISL_1171661|2021-02-15;0.001812;0.001644;0.001609;0.001632;0.001645;0.001604;0.001676;0.001676;0.001736;0.001601;0.001665;0.001107;0.000937;0.001301;0.001130;0.001133;0.001187;0.001085;0.001540;0.001741;0.001739;0.001606;0.001838;0.001809;0.001739;0.001706;0.001604;0.001668;0.001669;0.001601;0.001767;0.001867;0.001634;0.001668;0.001768;0.001868;0.001603;0.001536;0.…
hCoV-19/Brazil/SP-IAL-718281-NBD20/2021|EPI_ISL_1445248|2021-02-27;0.001745;0.001577;0.001542;0.001565;0.001578;0.001537;0.001609;0.001609;0.001669;0.001534;0.001598;0.001040;0.000870;0.001234;0.001063;0.001066;0.001120;0.001018;0.001473;0.001674;0.001672;0.001539;0.001771;0.001742;0.001672;0.001639;0.001537;0.001601;0.001602;0.001534;0.001700;0.001800;0.001567;0.001601;0.001701;0.001801;0.001536…
hCoV-19/Brazil/SP-IB_100023/2021|EPI_ISL_1966079|2021-02-27;0.001744;0.001576;0.001541;0.001564;0.001577;0.001536;0.001608;0.001608;0.001668;0.001533;0.001597;0.001039;0.000869;0.001233;0.001062;0.001065;0.001119;0.001017;0.001472;0.001673;0.001671;0.001538;0.001770;0.001741;0.001671;0.001638;0.001536;0.001600;0.001601;0.001533;0.001699;0.001799;0.001566;0.001600;0.001700;0.001800;0.001535;0.0014…
hCoV-19/Brazil/TO-467/2021|EPI_ISL_1272236|2021-02-12;0.001781;0.001613;0.001578;0.001601;0.001614;0.001573;0.001645;0.001645;0.001705;0.001570;0.001634;0.001076;0.000906;0.001270;0.001099;0.001102;0.001156;0.001054;0.001509;0.001710;0.001708;0.001575;0.001807;0.001778;0.001708;0.001675;0.001573;0.001637;0.001638;0.001570;0.001736;0.001836;0.001603;0.001637;0.001737;0.001837;0.001572;0.001505;0.0…
hCoV-19/Brazil/MG-LBI193/2021|EPI_ISL_1494988|2021-02-27;0.001750;0.001582;0.001547;0.001570;0.001583;0.001542;0.001614;0.001614;0.001674;0.001539;0.001603;0.001045;0.000875;0.001239;0.001068;0.001071;0.001125;0.001023;0.001478;0.001679;0.001677;0.001544;0.001776;0.001747;0.001677;0.001644;0.001542;0.001606;0.001607;0.001539;0.001705;0.001805;0.001572;0.001606;0.001706;0.001806;0.001541;0.001474;…
hCoV-19/Brazil/SP-IB_100087/2021|EPI_ISL_1966132|2021-03-01;0.001978;0.001810;0.001775;0.001798;0.001811;0.001770;0.001842;0.001842;0.001902;0.001767;0.001831;0.001273;0.001103;0.001467;0.001296;0.001299;0.001353;0.001251;0.001706;0.001907;0.001905;0.001772;0.002004;0.001975;0.001905;0.001872;0.001770;0.001834;0.001835;0.001767;0.001933;0.002033;0.001800;0.001834;0.001934;0.002034;0.001769;0.0017…
hCoV-19/Brazil/SP-IB_102590/2021|EPI_ISL_2345626|2021-03-21;0.001844;0.001676;0.001641;0.001664;0.001677;0.001636;0.001708;0.001708;0.001768;0.001633;0.001697;0.001139;0.000969;0.001333;0.001162;0.001165;0.001219;0.001117;0.001572;0.001773;0.001771;0.001638;0.001870;0.001841;0.001771;0.001738;0.001636;0.001700;0.001701;0.001633;0.001799;0.001899;0.001666;0.001700;0.001800;0.001900;0.001635;0.0015…
hCoV-19/Brazil/RJ-00832/2021|EPI_ISL_1213272|2021-02-03;0.001779;0.001611;0.001576;0.001599;0.001612;0.001571;0.001643;0.001643;0.001703;0.001568;0.001632;0.001074;0.000904;0.001268;0.001097;0.001100;0.001154;0.001052;0.001507;0.001708;0.001706;0.001573;0.001805;0.001776;0.001706;0.001673;0.001571;0.001635;0.001636;0.001568;0.001734;0.001834;0.001601;0.001635;0.001735;0.001835;0.001570;0.001503;0…
hCoV-19/Brazil/GO-HLAGYN-1462604/2021|EPI_ISL_2187777|2021-02-08;0.001749;0.001581;0.001546;0.001569;0.001582;0.001541;0.001613;0.001613;0.001673;0.001538;0.001602;0.001044;0.000874;0.001238;0.001067;0.001070;0.001124;0.001022;0.001477;0.001678;0.001676;0.001543;0.001775;0.001746;0.001676;0.001643;0.001541;0.001605;0.001606;0.001538;0.001704;0.001804;0.001571;0.001605;0.001705;0.001805;0.001540;0…
hCoV-19/Brazil/AL-FIOCRUZ-6826/2021|EPI_ISL_2645682|2021-02-04;0.001551;0.001383;0.001348;0.001371;0.001384;0.001343;0.001415;0.001415;0.001475;0.001340;0.001404;0.000846;0.000676;0.001040;0.000869;0.000872;0.000926;0.000824;0.001279;0.001480;0.001478;0.001345;0.001577;0.001548;0.001478;0.001445;0.001343;0.001407;0.001408;0.001340;0.001506;0.001606;0.001373;0.001407;0.001507;0.001607;0.001342;0.0…
hCoV-19/Brazil/SP-AFIP_10_2021/2021|EPI_ISL_1498825|2021-02-17;0.001758;0.001590;0.001555;0.001578;0.001591;0.001550;0.001622;0.001622;0.001682;0.001547;0.001611;0.001053;0.000883;0.001247;0.001076;0.001079;0.001133;0.001031;0.001486;0.001687;0.001685;0.001552;0.001784;0.001755;0.001685;0.001652;0.001550;0.001614;0.001615;0.001547;0.001713;0.001813;0.001580;0.001614;0.001714;0.001814;0.001549;0.0…
hCoV-19/Brazil/SP-1761/2021|EPI_ISL_1079000|2021-02-05;0.001851;0.001683;0.001648;0.001671;0.001684;0.001643;0.001715;0.001715;0.001775;0.001640;0.001704;0.001146;0.000976;0.001340;0.001169;0.001172;0.001226;0.001124;0.001579;0.001780;0.001778;0.001645;0.001877;0.001848;0.001778;0.001745;0.001643;0.001707;0.001708;0.001640;0.001806;0.001906;0.001673;0.001707;0.001807;0.001907;0.001642;0.001575;0.…
hCoV-19/Brazil/SP-FIOCRUZ-12408/2021|EPI_ISL_1464676|2021-03-02;0.001822;0.001654;0.001619;0.001642;0.001655;0.001614;0.001686;0.001686;0.001746;0.001611;0.001675;0.001117;0.000947;0.001311;0.001140;0.001143;0.001197;0.001095;0.001550;0.001751;0.001749;0.001616;0.001848;0.001819;0.001749;0.001716;0.001614;0.001678;0.001679;0.001611;0.001777;0.001877;0.001644;0.001678;0.001778;0.001878;0.001613;0.…
hCoV-19/Brazil/SP-1730/2021|EPI_ISL_1086055|2021-02-07;0.001792;0.001624;0.001589;0.001612;0.001625;0.001584;0.001656;0.001656;0.001716;0.001581;0.001645;0.001087;0.000917;0.001281;0.001110;0.001113;0.001167;0.001065;0.001520;0.001721;0.001719;0.001586;0.001818;0.001789;0.001719;0.001686;0.001584;0.001648;0.001649;0.001581;0.001747;0.001847;0.001614;0.001648;0.001748;0.001848;0.001583;0.001516;0.…
hCoV-19/Brazil/MG-LBI281/2021|EPI_ISL_1495040|2021-02-12;0.001850;0.001682;0.001647;0.001670;0.001683;0.001642;0.001714;0.001714;0.001774;0.001639;0.001703;0.001145;0.000975;0.001339;0.001168;0.001171;0.001225;0.001123;0.001578;0.001779;0.001777;0.001644;0.001876;0.001847;0.001777;0.001744;0.001642;0.001706;0.001707;0.001639;0.001805;0.001905;0.001672;0.001706;0.001806;0.001906;0.001641;0.001574;…
hCoV-19/Brazil/MS-REDE-MS16/2021|EPI_ISL_3553609|2021-02-07;0.001742;0.001574;0.001539;0.001562;0.001575;0.001534;0.001606;0.001606;0.001666;0.001531;0.001595;0.001037;0.000867;0.001231;0.001060;0.001063;0.001117;0.001015;0.001470;0.001671;0.001669;0.001536;0.001768;0.001739;0.001669;0.001636;0.001534;0.001598;0.001599;0.001531;0.001697;0.001797;0.001564;0.001598;0.001698;0.001798;0.001533;0.0014…
SEQ-1198;0.001826;0.001658;0.001623;0.001646;0.001659;0.001618;0.001690;0.001690;0.001750;0.001615;0.001679;0.001121;0.000951;0.001315;0.001144;0.001147;0.001201;0.001099;0.001554;0.001755;0.001753;0.001620;0.001852;0.001823;0.001753;0.001720;0.001618;0.001682;0.001683;0.001615;0.001781;0.001881;0.001648;0.001682;0.001782;0.001882;0.001617;0.001550;0.001648;0.001647;0.001781;0.001749;0.001777;0.0…
hCoV-19/Brazil/CE-FIOCRUZ-727686-5A2-1/2021|EPI_ISL_2801371|2021-02-12;0.001756;0.001588;0.001553;0.001576;0.001589;0.001548;0.001620;0.001620;0.001680;0.001545;0.001609;0.001051;0.000881;0.001245;0.001074;0.001077;0.001131;0.001029;0.001484;0.001685;0.001683;0.001550;0.001782;0.001753;0.001683;0.001650;0.001548;0.001612;0.001613;0.001545;0.001711;0.001811;0.001578;0.001612;0.001712;0.001812;0.00…
hCoV-19/Brazil/CE-FIOCRUZ-01012/2021|EPI_ISL_3912073|2021-02-03;0.001756;0.001588;0.001553;0.001576;0.001589;0.001548;0.001620;0.001620;0.001680;0.001545;0.001609;0.001051;0.000881;0.001245;0.001074;0.001077;0.001131;0.001029;0.001484;0.001685;0.001683;0.001550;0.001782;0.001753;0.001683;0.001650;0.001548;0.001612;0.001613;0.001545;0.001711;0.001811;0.001578;0.001612;0.001712;0.001812;0.001547;0.…
hCoV-19/Brazil/SP-2278/2021|EPI_ISL_1625979|2021-02-16;0.001717;0.001549;0.001514;0.001537;0.001550;0.001509;0.001581;0.001581;0.001641;0.001506;0.001570;0.001012;0.000842;0.001206;0.001035;0.001038;0.001092;0.000990;0.001445;0.001646;0.001644;0.001511;0.001743;0.001714;0.001644;0.001611;0.001509;0.001573;0.001574;0.001506;0.001672;0.001772;0.001539;0.001573;0.001673;0.001773;0.001508;0.001441;0.…
hCoV-19/Brazil/CE-FIOCRUZ-01037/2021|EPI_ISL_3912431|2021-02-12;0.001749;0.001581;0.001546;0.001569;0.001582;0.001541;0.001613;0.001613;0.001673;0.001538;0.001602;0.001044;0.000874;0.001238;0.001067;0.001070;0.001124;0.001022;0.001477;0.001678;0.001676;0.001543;0.001775;0.001746;0.001676;0.001643;0.001541;0.001605;0.001606;0.001538;0.001704;0.001804;0.001571;0.001605;0.001705;0.001805;0.001540;0.…
hCoV-19/Brazil/PB-BA1200-250085265/2021|EPI_ISL_2241558|2021-02-09;0.001747;0.001579;0.001544;0.001567;0.001580;0.001539;0.001611;0.001611;0.001671;0.001536;0.001600;0.001042;0.000872;0.001236;0.001065;0.001068;0.001122;0.001020;0.001475;0.001676;0.001674;0.001541;0.001773;0.001744;0.001674;0.001641;0.001539;0.001603;0.001604;0.001536;0.001702;0.001802;0.001569;0.001603;0.001703;0.001803;0.001538…
hCoV-19/Brazil/CE-FIOCRUZ-00720/2021|EPI_ISL_3912449|2021-02-08;0.001780;0.001612;0.001577;0.001600;0.001613;0.001572;0.001644;0.001644;0.001704;0.001569;0.001633;0.001075;0.000905;0.001269;0.001098;0.001101;0.001155;0.001053;0.001508;0.001709;0.001707;0.001574;0.001806;0.001777;0.001707;0.001674;0.001572;0.001636;0.001637;0.001569;0.001735;0.001835;0.001602;0.001636;0.001736;0.001836;0.001571;0.…
hCoV-19/Brazil/RJ-FIOCRUZ-6903/2021|EPI_ISL_2614230|2021-02-17;0.001680;0.001512;0.001477;0.001500;0.001513;0.001472;0.001544;0.001544;0.001604;0.001469;0.001533;0.000975;0.000805;0.001169;0.000998;0.001001;0.001055;0.000953;0.001408;0.001609;0.001607;0.001474;0.001706;0.001677;0.001607;0.001574;0.001472;0.001536;0.001537;0.001469;0.001635;0.001735;0.001502;0.001536;0.001636;0.001736;0.001471;0.0…
hCoV-19/Brazil/AL-FIOCRUZ-6811/2021|EPI_ISL_2645677|2021-02-03;0.001843;0.001675;0.001640;0.001663;0.001676;0.001635;0.001707;0.001707;0.001767;0.001632;0.001696;0.001138;0.000968;0.001332;0.001161;0.001164;0.001218;0.001116;0.001571;0.001772;0.001770;0.001637;0.001869;0.001840;0.001770;0.001737;0.001635;0.001699;0.001700;0.001632;0.001798;0.001898;0.001665;0.001699;0.001799;0.001899;0.001634;0.0…
hCoV-19/Brazil/PR-FIOCRUZ-10842/2021|EPI_ISL_3827989|2021-02-13;0.002009;0.001841;0.001806;0.001829;0.001842;0.001801;0.001873;0.001873;0.001933;0.001798;0.001862;0.001304;0.001134;0.001498;0.001327;0.001330;0.001384;0.001282;0.001737;0.001938;0.001936;0.001803;0.002035;0.002006;0.001936;0.001903;0.001801;0.001865;0.001866;0.001798;0.001964;0.002064;0.001831;0.001865;0.001965;0.002065;0.001800;0.…
SEQ-1197;0.001845;0.001677;0.001642;0.001665;0.001678;0.001637;0.001709;0.001709;0.001769;0.001634;0.001698;0.001140;0.000970;0.001334;0.001163;0.001166;0.001220;0.001118;0.001573;0.001774;0.001772;0.001639;0.001871;0.001842;0.001772;0.001739;0.001637;0.001701;0.001702;0.001634;0.001800;0.001900;0.001667;0.001701;0.001801;0.001901;0.001636;0.001569;0.001667;0.001666;0.001800;0.001768;0.001796;0.0…
hCoV-19/Brazil/PA-FIOCRUZ-9212/2021|EPI_ISL_2645882|2021-02-01;0.001779;0.001611;0.001576;0.001599;0.001612;0.001571;0.001643;0.001643;0.001703;0.001568;0.001632;0.001074;0.000904;0.001268;0.001097;0.001100;0.001154;0.001052;0.001507;0.001708;0.001706;0.001573;0.001805;0.001776;0.001706;0.001673;0.001571;0.001635;0.001636;0.001568;0.001734;0.001834;0.001601;0.001635;0.001735;0.001835;0.001570;0.0…
hCoV-19/Brazil/PR-FUNED-411330606/2021|EPI_ISL_2249451|2021-02-07;0.001679;0.001511;0.001476;0.001499;0.001512;0.001471;0.001543;0.001543;0.001603;0.001468;0.001532;0.000974;0.000804;0.001168;0.000997;0.001000;0.001054;0.000952;0.001407;0.001608;0.001606;0.001473;0.001705;0.001676;0.001606;0.001573;0.001471;0.001535;0.001536;0.001468;0.001634;0.001734;0.001501;0.001535;0.001635;0.001735;0.001470;…
hCoV-19/Brazil/PE-IEC-178409/2021|EPI_ISL_2488791|2021-02-18;0.001845;0.001677;0.001642;0.001665;0.001678;0.001637;0.001709;0.001709;0.001769;0.001634;0.001698;0.001140;0.000970;0.001334;0.001163;0.001166;0.001220;0.001118;0.001573;0.001774;0.001772;0.001639;0.001871;0.001842;0.001772;0.001739;0.001637;0.001701;0.001702;0.001634;0.001800;0.001900;0.001667;0.001701;0.001801;0.001901;0.001636;0.001…
hCoV-19/Brazil/BA-00732/2021|EPI_ISL_1213245|2021-02-07;0.001774;0.001606;0.001571;0.001594;0.001607;0.001566;0.001638;0.001638;0.001698;0.001563;0.001627;0.001069;0.000899;0.001263;0.001092;0.001095;0.001149;0.001047;0.001502;0.001703;0.001701;0.001568;0.001800;0.001771;0.001701;0.001668;0.001566;0.001630;0.001631;0.001563;0.001729;0.001829;0.001596;0.001630;0.001730;0.001830;0.001565;0.001498;0…
hCoV-19/Brazil/AP-IEC1200-178637/2021|EPI_ISL_2298823|2021-02-26;0.002042;0.001874;0.001839;0.001862;0.001875;0.001834;0.001906;0.001906;0.001966;0.001831;0.001895;0.001337;0.001167;0.001531;0.001360;0.001363;0.001417;0.001315;0.001770;0.001971;0.001969;0.001836;0.002068;0.002039;0.001969;0.001936;0.001834;0.001898;0.001899;0.001831;0.001997;0.002097;0.001864;0.001898;0.001998;0.002098;0.001833;0…
hCoV-19/Brazil/PE-FIOCRUZ-IAM1750/2020|EPI_ISL_3046154|2020-12-30;0.001613;0.001445;0.001410;0.001433;0.001446;0.001405;0.001477;0.001477;0.001537;0.001402;0.001466;0.000908;0.000738;0.001102;0.000931;0.000934;0.000988;0.000886;0.001341;0.001542;0.001540;0.001407;0.001639;0.001610;0.001540;0.001507;0.001405;0.001469;0.001470;0.001402;0.001568;0.001668;0.001435;0.001469;0.001569;0.001669;0.001404;…
hCoV-19/Brazil/ES-FIOCRUZ-33737/2020|EPI_ISL_2645565|2020-12-26;0.001647;0.001479;0.001444;0.001467;0.001480;0.001439;0.001511;0.001511;0.001571;0.001436;0.001500;0.000942;0.000772;0.001136;0.000965;0.000968;0.001022;0.000920;0.001375;0.001576;0.001574;0.001441;0.001673;0.001644;0.001574;0.001541;0.001439;0.001503;0.001504;0.001436;0.001602;0.001702;0.001469;0.001503;0.001603;0.001703;0.001438;0.…
hCoV-19/Brazil/SC-FIOCRUZ-33073/2020|EPI_ISL_2677234|2020-12-16;0.001550;0.001382;0.001347;0.001370;0.001383;0.001342;0.001414;0.001414;0.001474;0.001339;0.001403;0.000845;0.000675;0.001039;0.000868;0.000871;0.000925;0.000823;0.001278;0.001479;0.001477;0.001344;0.001576;0.001547;0.001477;0.001444;0.001342;0.001406;0.001407;0.001339;0.001505;0.001605;0.001372;0.001406;0.001506;0.001606;0.001341;0.…
hCoV-19/Brazil/MG-L100-CD4019/2020|EPI_ISL_2344399|2020-12-05;0.001538;0.001370;0.001335;0.001358;0.001371;0.001330;0.001402;0.001402;0.001462;0.001327;0.001391;0.000833;0.000663;0.001027;0.000856;0.000859;0.000913;0.000811;0.001266;0.001467;0.001465;0.001332;0.001564;0.001535;0.001465;0.001432;0.001330;0.001394;0.001395;0.001327;0.001493;0.001593;0.001360;0.001394;0.001494;0.001594;0.001329;0.00…
hCoV-19/Brazil/MS-HUMAP_452/2020|EPI_ISL_6633826|2020-12-18;0.001415;0.001247;0.001212;0.001235;0.001248;0.001207;0.001279;0.001279;0.001339;0.001204;0.001268;0.000710;0.000540;0.000904;0.000733;0.000736;0.000790;0.000688;0.001143;0.001344;0.001342;0.001209;0.001441;0.001412;0.001342;0.001309;0.001207;0.001271;0.001272;0.001204;0.001370;0.001470;0.001237;0.001271;0.001371;0.001471;0.001206;0.0011…
hCoV-19/Brazil/RJ-FIOCRUZ-1119/2020|EPI_ISL_456077|2020-03-25;0.001227;0.001059;0.001024;0.001047;0.001060;0.001019;0.001091;0.001091;0.001151;0.001016;0.001080;0.000588;0.000418;0.000782;0.000611;0.000614;0.000668;0.000566;0.001021;0.001222;0.001220;0.001087;0.001319;0.001290;0.001220;0.001187;0.001085;0.001149;0.001150;0.001082;0.001248;0.001348;0.001115;0.001149;0.001249;0.001349;0.001084;0.00…
hCoV-19/Brazil/AM-0203/2020|EPI_ISL_470570|2020-04-02;0.001311;0.001143;0.001108;0.001131;0.001144;0.001103;0.001175;0.001175;0.001235;0.001100;0.001164;0.000672;0.000502;0.000866;0.000695;0.000698;0.000752;0.000650;0.001105;0.001306;0.001304;0.001171;0.001403;0.001374;0.001304;0.001271;0.001169;0.001233;0.001234;0.001166;0.001332;0.001432;0.001199;0.001233;0.001333;0.001433;0.001168;0.001101;0.0…
hCoV-19/Brazil/PA-0232/2020|EPI_ISL_470606|2020-04-02;0.001279;0.001111;0.001076;0.001099;0.001112;0.001071;0.001143;0.001143;0.001203;0.001068;0.001132;0.000640;0.000470;0.000834;0.000663;0.000666;0.000720;0.000618;0.001073;0.001274;0.001272;0.001139;0.001371;0.001342;0.001272;0.001239;0.001137;0.001201;0.001202;0.001134;0.001300;0.001400;0.001167;0.001201;0.001301;0.001401;0.001136;0.001069;0.0…
hCoV-19/Brazil/SP-211/2020|EPI_ISL_523991|2020-04-22;0.001367;0.001199;0.001164;0.001187;0.001200;0.001159;0.001231;0.001231;0.001291;0.001156;0.001220;0.000728;0.000558;0.000922;0.000751;0.000754;0.000808;0.000706;0.001161;0.001362;0.001360;0.001227;0.001459;0.001430;0.001360;0.001327;0.001225;0.001289;0.001290;0.001222;0.001388;0.001488;0.001255;0.001289;0.001389;0.001489;0.001224;0.001157;0.00…
hCoV-19/Brazil/RJ-FIOCRUZ-11296-A1/2020|EPI_ISL_2603518|2020-07-30;0.001414;0.001246;0.001211;0.001234;0.001247;0.001206;0.001278;0.001278;0.001338;0.001203;0.001267;0.000775;0.000605;0.000969;0.000798;0.000801;0.000855;0.000753;0.001208;0.001409;0.001407;0.001274;0.001506;0.001477;0.001407;0.001374;0.001272;0.001336;0.001337;0.001269;0.001435;0.001535;0.001302;0.001336;0.001436;0.001536;0.001271…
hCoV-19/Brazil/RJ-INCA-I57/2020|EPI_ISL_513583|2020-05-05;0.001277;0.001109;0.001074;0.001097;0.001110;0.001069;0.001141;0.001141;0.001201;0.001066;0.001130;0.000638;0.000468;0.000832;0.000661;0.000664;0.000718;0.000616;0.001071;0.001272;0.001270;0.001137;0.001369;0.001340;0.001270;0.001237;0.001135;0.001199;0.001200;0.001132;0.001298;0.001398;0.001165;0.001199;0.001299;0.001399;0.001134;0.001067…
hCoV-19/Brazil/RJ-FIOCRUZ-1199/2020|EPI_ISL_1181613|2020-03-26;0.001411;0.001243;0.001208;0.001231;0.001244;0.001203;0.001275;0.001275;0.001335;0.001200;0.001264;0.000772;0.000602;0.000966;0.000795;0.000798;0.000852;0.000750;0.001205;0.001406;0.001404;0.001271;0.001503;0.001474;0.001404;0.001371;0.001269;0.001333;0.001334;0.001266;0.001432;0.001532;0.001299;0.001333;0.001433;0.001533;0.001268;0.0…
hCoV-19/Brazil/AM-FIOCRUZ-20842869MRG/2020|EPI_ISL_2777372|2020-12-04;0.001887;0.001719;0.001684;0.001707;0.001720;0.001679;0.001751;0.001751;0.001811;0.001676;0.001740;0.001248;0.001078;0.001442;0.001271;0.001274;0.001328;0.001226;0.001681;0.001882;0.001880;0.001747;0.001979;0.001950;0.001880;0.001847;0.001745;0.001809;0.001810;0.001742;0.001908;0.002008;0.001775;0.001809;0.001909;0.002009;0.001…
hCoV-19/Brazil/RJ-INCA-C23/2020|EPI_ISL_513531|2020-04-16;0.001275;0.001107;0.001072;0.001095;0.001108;0.001067;0.001139;0.001139;0.001199;0.001064;0.001128;0.000636;0.000466;0.000830;0.000659;0.000662;0.000716;0.000614;0.001069;0.001270;0.001268;0.001135;0.001367;0.001338;0.001268;0.001235;0.001133;0.001197;0.001198;0.001130;0.001296;0.001396;0.001163;0.001197;0.001297;0.001397;0.001132;0.001065…
hCoV-19/Brazil/PE-FIOCRUZ-IAM1786/2020|EPI_ISL_2821294|2020-07-27;0.001341;0.001173;0.001138;0.001161;0.001174;0.001133;0.001205;0.001205;0.001265;0.001130;0.001194;0.000702;0.000532;0.000896;0.000725;0.000728;0.000782;0.000680;0.001135;0.001336;0.001334;0.001201;0.001433;0.001404;0.001334;0.001301;0.001199;0.001263;0.001264;0.001196;0.001362;0.001462;0.001229;0.001263;0.001363;0.001463;0.001198;…
hCoV-19/Brazil/MG-FIOCRUZ-34166/2020|EPI_ISL_2557355|2020-09-01;0.001339;0.001171;0.001136;0.001159;0.001172;0.001131;0.001203;0.001203;0.001263;0.001128;0.001192;0.000700;0.000530;0.000894;0.000723;0.000726;0.000780;0.000678;0.001133;0.001334;0.001332;0.001199;0.001431;0.001402;0.001332;0.001299;0.001197;0.001261;0.001262;0.001194;0.001360;0.001460;0.001227;0.001261;0.001361;0.001461;0.001196;0.…
hCoV-19/Brazil/SP-L26-CD559/2020|EPI_ISL_672736|2020-04-20;0.001273;0.001105;0.001070;0.001093;0.001106;0.001065;0.001137;0.001137;0.001197;0.001062;0.001126;0.000634;0.000464;0.000828;0.000657;0.000660;0.000714;0.000612;0.001067;0.001268;0.001266;0.001133;0.001365;0.001336;0.001266;0.001233;0.001131;0.001195;0.001196;0.001128;0.001294;0.001394;0.001161;0.001195;0.001295;0.001395;0.001130;0.00106…
hCoV-19/Brazil/SC-UFSC-11/2020|EPI_ISL_7743975|2020-07-01;0.001538;0.001370;0.001335;0.001358;0.001371;0.001330;0.001402;0.001402;0.001462;0.001327;0.001391;0.000899;0.000729;0.001093;0.000922;0.000925;0.000979;0.000877;0.001332;0.001533;0.001531;0.001398;0.001630;0.001601;0.001531;0.001498;0.001396;0.001460;0.001461;0.001393;0.001559;0.001659;0.001426;0.001460;0.001560;0.001660;0.001395;0.001328…
hCoV-19/Brazil/PR-FIOCRUZ-11633-TG-135/2020|EPI_ISL_2775457|2020-04-08;0.001270;0.001102;0.001067;0.001090;0.001103;0.001062;0.001134;0.001134;0.001194;0.001059;0.001123;0.000631;0.000461;0.000825;0.000654;0.000657;0.000711;0.000609;0.001064;0.001265;0.001263;0.001130;0.001362;0.001333;0.001263;0.001230;0.001128;0.001192;0.001193;0.001125;0.001291;0.001391;0.001158;0.001192;0.001292;0.001392;0.00…
hCoV-19/Brazil/ES-FIOCRUZ-33696/2020|EPI_ISL_2645529|2020-09-04;0.001303;0.001135;0.001100;0.001123;0.001136;0.001095;0.001167;0.001167;0.001227;0.001092;0.001156;0.000664;0.000494;0.000858;0.000687;0.000690;0.000744;0.000642;0.001097;0.001298;0.001296;0.001163;0.001395;0.001366;0.001296;0.001263;0.001161;0.001225;0.001226;0.001158;0.001324;0.001424;0.001191;0.001225;0.001325;0.001425;0.001160;0.…
hCoV-19/Brazil/AM-FIOCRUZ-20890014DO/2020|EPI_ISL_1068163|2020-10-11;0.001571;0.001403;0.001368;0.001391;0.001404;0.001363;0.001435;0.001435;0.001495;0.001360;0.001424;0.000932;0.000762;0.001126;0.000955;0.000958;0.001012;0.000910;0.001365;0.001566;0.001564;0.001431;0.001663;0.001634;0.001564;0.001531;0.001429;0.001493;0.001494;0.001426;0.001592;0.001692;0.001459;0.001493;0.001593;0.001693;0.0014…
hCoV-19/Brazil/PE-FIOCRUZ-IAM3360/2020|EPI_ISL_3704844|2020-11-17;0.001467;0.001299;0.001264;0.001287;0.001300;0.001259;0.001331;0.001331;0.001391;0.001256;0.001320;0.000828;0.000658;0.001022;0.000851;0.000854;0.000908;0.000806;0.001261;0.001462;0.001460;0.001327;0.001559;0.001530;0.001460;0.001427;0.001325;0.001389;0.001390;0.001322;0.001488;0.001588;0.001355;0.001389;0.001489;0.001589;0.001324;…
hCoV-19/Brazil/ES-FUNED-320188790/2020|EPI_ISL_2249335|2020-12-01;0.001433;0.001265;0.001230;0.001253;0.001266;0.001225;0.001297;0.001297;0.001357;0.001222;0.001286;0.000794;0.000624;0.000988;0.000817;0.000820;0.000874;0.000772;0.001227;0.001428;0.001426;0.001293;0.001525;0.001496;0.001426;0.001393;0.001291;0.001355;0.001356;0.001288;0.001454;0.001554;0.001321;0.001355;0.001455;0.001555;0.001290;…
hCoV-19/Brazil/MG-FUNED-696-20US/2020|EPI_ISL_2293018|2020-09-30;0.001365;0.001197;0.001162;0.001185;0.001198;0.001157;0.001229;0.001229;0.001289;0.001154;0.001218;0.000726;0.000556;0.000920;0.000749;0.000752;0.000806;0.000704;0.001159;0.001360;0.001358;0.001225;0.001457;0.001428;0.001358;0.001325;0.001223;0.001287;0.001288;0.001220;0.001386;0.001486;0.001253;0.001287;0.001387;0.001487;0.001222;0…
hCoV-19/Brazil/SP-L26-CD543/2020|EPI_ISL_672723|2020-04-16;0.001232;0.001064;0.001029;0.001052;0.001065;0.001024;0.001096;0.001096;0.001156;0.001021;0.001085;0.000593;0.000423;0.000787;0.000616;0.000619;0.000673;0.000571;0.001026;0.001227;0.001225;0.001092;0.001324;0.001295;0.001225;0.001192;0.001090;0.001154;0.001155;0.001087;0.001253;0.001353;0.001120;0.001154;0.001254;0.001354;0.001089;0.00102…
hCoV-19/Brazil/SE-FIOCRUZ-6556/2020|EPI_ISL_541382|2020-04-27;0.001363;0.001195;0.001160;0.001183;0.001196;0.001155;0.001227;0.001227;0.001287;0.001152;0.001216;0.000724;0.000554;0.000918;0.000747;0.000750;0.000804;0.000702;0.001157;0.001358;0.001356;0.001223;0.001455;0.001426;0.001356;0.001323;0.001221;0.001285;0.001286;0.001218;0.001384;0.001484;0.001251;0.001285;0.001385;0.001485;0.001220;0.00…
hCoV-19/Brazil/SC-L19-CD399/2020|EPI_ISL_476324|2020-04-01;0.001230;0.001062;0.001027;0.001050;0.001063;0.001022;0.001094;0.001094;0.001154;0.001019;0.001083;0.000591;0.000421;0.000785;0.000614;0.000617;0.000671;0.000569;0.001024;0.001225;0.001223;0.001090;0.001322;0.001293;0.001223;0.001190;0.001088;0.001152;0.001153;0.001085;0.001251;0.001351;0.001118;0.001152;0.001252;0.001352;0.001087;0.00102…
hCoV-19/Brazil/MA-L19-CD405/2020|EPI_ISL_476328|2020-04-02;0.001229;0.001061;0.001026;0.001049;0.001062;0.001021;0.001093;0.001093;0.001153;0.001018;0.001082;0.000590;0.000420;0.000784;0.000613;0.000616;0.000670;0.000568;0.001023;0.001224;0.001222;0.001089;0.001321;0.001292;0.001222;0.001189;0.001087;0.001151;0.001152;0.001084;0.001250;0.001350;0.001117;0.001151;0.001251;0.001351;0.001086;0.00101…
hCoV-19/Brazil/RS-19490CVL/2020|EPI_ISL_1469651|2020-09-18;0.001493;0.001325;0.001290;0.001313;0.001326;0.001285;0.001357;0.001357;0.001417;0.001282;0.001346;0.000854;0.000684;0.001048;0.000877;0.000880;0.000934;0.000832;0.001287;0.001488;0.001486;0.001353;0.001585;0.001556;0.001486;0.001453;0.001351;0.001415;0.001416;0.001348;0.001514;0.001614;0.001381;0.001415;0.001515;0.001615;0.001350;0.00128…
hCoV-19/Brazil/RS-19021CVL/2020|EPI_ISL_1469685|2020-09-15;0.001460;0.001292;0.001257;0.001280;0.001293;0.001252;0.001324;0.001324;0.001384;0.001249;0.001313;0.000821;0.000651;0.001015;0.000844;0.000847;0.000901;0.000799;0.001254;0.001455;0.001453;0.001320;0.001552;0.001523;0.001453;0.001420;0.001318;0.001382;0.001383;0.001315;0.001481;0.001581;0.001348;0.001382;0.001482;0.001582;0.001317;0.00125…
hCoV-19/Brazil/SE-FIOCRUZ-6602/2020|EPI_ISL_1181595|2020-04-20;0.001258;0.001090;0.001055;0.001078;0.001091;0.001050;0.001122;0.001122;0.001182;0.001047;0.001111;0.000619;0.000449;0.000813;0.000642;0.000645;0.000699;0.000597;0.001052;0.001253;0.001251;0.001118;0.001350;0.001321;0.001251;0.001218;0.001116;0.001180;0.001181;0.001113;0.001279;0.001379;0.001146;0.001180;0.001280;0.001380;0.001115;0.0…
hCoV-19/Brazil/MG-L2-MG22/2020|EPI_ISL_904026|2020-04-15;0.001260;0.001092;0.001057;0.001080;0.001093;0.001052;0.001124;0.001124;0.001184;0.001049;0.001113;0.000621;0.000451;0.000815;0.000644;0.000647;0.000701;0.000599;0.001054;0.001255;0.001253;0.001120;0.001352;0.001323;0.001253;0.001220;0.001118;0.001182;0.001183;0.001115;0.001281;0.001381;0.001148;0.001182;0.001282;0.001382;0.001117;0.001050;…
hCoV-19/Brazil/PE-FIOCRUZ-IAM1778/2020|EPI_ISL_2821289|2020-07-27;0.001423;0.001255;0.001220;0.001243;0.001256;0.001215;0.001287;0.001287;0.001347;0.001212;0.001276;0.000784;0.000614;0.000978;0.000807;0.000810;0.000864;0.000762;0.001217;0.001418;0.001416;0.001283;0.001515;0.001486;0.001416;0.001383;0.001281;0.001345;0.001346;0.001278;0.001444;0.001544;0.001311;0.001345;0.001445;0.001545;0.001280;…
hCoV-19/Brazil/ES-FIOCRUZ-33699/2020|EPI_ISL_2645532|2020-09-04;0.001522;0.001354;0.001319;0.001342;0.001355;0.001314;0.001386;0.001386;0.001446;0.001311;0.001375;0.000883;0.000713;0.001077;0.000906;0.000909;0.000963;0.000861;0.001316;0.001517;0.001515;0.001382;0.001614;0.001585;0.001515;0.001482;0.001380;0.001444;0.001445;0.001377;0.001543;0.001643;0.001410;0.001444;0.001544;0.001644;0.001379;0.…
hCoV-19/Brazil/RJ-FIOCRUZ-2903/2020|EPI_ISL_541362|2020-04-28;0.001254;0.001086;0.001051;0.001074;0.001087;0.001046;0.001118;0.001118;0.001178;0.001043;0.001107;0.000615;0.000445;0.000809;0.000638;0.000641;0.000695;0.000593;0.001048;0.001249;0.001247;0.001114;0.001346;0.001317;0.001247;0.001214;0.001112;0.001176;0.001177;0.001109;0.001275;0.001375;0.001142;0.001176;0.001276;0.001376;0.001111;0.00…
hCoV-19/Brazil/SP-L28-CD684/2020|EPI_ISL_672746|2020-04-15;0.001225;0.001057;0.001022;0.001045;0.001058;0.001017;0.001089;0.001089;0.001149;0.001014;0.001078;0.000586;0.000416;0.000780;0.000609;0.000612;0.000666;0.000564;0.001019;0.001220;0.001218;0.001085;0.001317;0.001288;0.001218;0.001185;0.001083;0.001147;0.001148;0.001080;0.001246;0.001346;0.001113;0.001147;0.001247;0.001347;0.001082;0.00101…
hCoV-19/Brazil/SP-L33-CD862/2020|EPI_ISL_722056|2020-04-22;0.001224;0.001056;0.001021;0.001044;0.001057;0.001016;0.001088;0.001088;0.001148;0.001013;0.001077;0.000585;0.000415;0.000779;0.000608;0.000611;0.000665;0.000563;0.001018;0.001219;0.001217;0.001084;0.001316;0.001287;0.001217;0.001184;0.001082;0.001146;0.001147;0.001079;0.001245;0.001345;0.001112;0.001146;0.001246;0.001346;0.001081;0.00101…
hCoV-19/Brazil/RJ-FIOCRUZ-13658/2020|EPI_ISL_2731491|2020-08-27;0.001556;0.001388;0.001353;0.001376;0.001389;0.001348;0.001420;0.001420;0.001480;0.001345;0.001409;0.000917;0.000747;0.001111;0.000940;0.000943;0.000997;0.000895;0.001350;0.001551;0.001549;0.001416;0.001648;0.001619;0.001549;0.001516;0.001414;0.001478;0.001479;0.001411;0.001577;0.001677;0.001444;0.001478;0.001578;0.001678;0.001413;0.…
hCoV-19/Brazil/SP-735/2020|EPI_ISL_693248|2020-07-06;0.001451;0.001283;0.001248;0.001271;0.001284;0.001243;0.001315;0.001315;0.001375;0.001240;0.001304;0.000812;0.000642;0.001006;0.000835;0.000838;0.000892;0.000790;0.001245;0.001446;0.001444;0.001311;0.001543;0.001514;0.001444;0.001411;0.001309;0.001373;0.001374;0.001306;0.001472;0.001572;0.001339;0.001373;0.001473;0.001573;0.001308;0.001241;0.00…
hCoV-19/Brazil/MG-LBIb2421/2020|EPI_ISL_5416102|2020-07-13;0.001409;0.001241;0.001206;0.001229;0.001242;0.001201;0.001273;0.001273;0.001333;0.001198;0.001262;0.000770;0.000600;0.000964;0.000793;0.000796;0.000850;0.000748;0.001203;0.001404;0.001402;0.001269;0.001501;0.001472;0.001402;0.001369;0.001267;0.001331;0.001332;0.001264;0.001430;0.001530;0.001297;0.001331;0.001431;0.001531;0.001266;0.00119…
hCoV-19/Brazil/RJ-INCA-C190/2020|EPI_ISL_513524|2020-04-30;0.001317;0.001149;0.001114;0.001137;0.001150;0.001109;0.001181;0.001181;0.001241;0.001106;0.001170;0.000678;0.000508;0.000872;0.000701;0.000704;0.000758;0.000656;0.001111;0.001312;0.001310;0.001177;0.001409;0.001380;0.001310;0.001277;0.001175;0.001239;0.001240;0.001172;0.001338;0.001438;0.001205;0.001239;0.001339;0.001439;0.001174;0.00110…
hCoV-19/Brazil/PR-BT18621FI/2020|EPI_ISL_9155229|2020-09-18;0.001384;0.001216;0.001181;0.001204;0.001217;0.001176;0.001248;0.001248;0.001308;0.001173;0.001237;0.000745;0.000575;0.000939;0.000768;0.000771;0.000825;0.000723;0.001178;0.001379;0.001377;0.001244;0.001476;0.001447;0.001377;0.001344;0.001242;0.001306;0.001307;0.001239;0.001405;0.001505;0.001272;0.001306;0.001406;0.001506;0.001241;0.0011…
hCoV-19/Brazil/RS-FIOCRUZ-6241/2020|EPI_ISL_729842|2020-06-01;0.001253;0.001085;0.001050;0.001073;0.001086;0.001045;0.001117;0.001117;0.001177;0.001042;0.001106;0.000614;0.000444;0.000808;0.000637;0.000640;0.000694;0.000592;0.001047;0.001248;0.001246;0.001113;0.001345;0.001316;0.001246;0.001213;0.001111;0.001175;0.001176;0.001108;0.001274;0.001374;0.001141;0.001175;0.001275;0.001375;0.001110;0.00…
hCoV-19/Brazil/RS-25251CVL/2020|EPI_ISL_1469601|2020-10-20;0.001552;0.001384;0.001349;0.001372;0.001385;0.001344;0.001416;0.001416;0.001476;0.001341;0.001405;0.000913;0.000743;0.001107;0.000936;0.000939;0.000993;0.000891;0.001346;0.001547;0.001545;0.001412;0.001644;0.001615;0.001545;0.001512;0.001410;0.001474;0.001475;0.001407;0.001573;0.001673;0.001440;0.001474;0.001574;0.001674;0.001409;0.00134…
hCoV-19/Brazil/RS-141_LABRESIS/2020|EPI_ISL_3218247|2020-08;0.001383;0.001215;0.001180;0.001203;0.001216;0.001175;0.001247;0.001247;0.001307;0.001172;0.001236;0.000744;0.000574;0.000938;0.000767;0.000770;0.000824;0.000722;0.001177;0.001378;0.001376;0.001243;0.001475;0.001446;0.001376;0.001343;0.001241;0.001305;0.001306;0.001238;0.001404;0.001504;0.001271;0.001305;0.001405;0.001505;0.001240;0.0011…
hCoV-19/Brazil/AP-IEC164082/2020|EPI_ISL_458143|2020-04-15;0.001218;0.001050;0.001015;0.001038;0.001051;0.001010;0.001082;0.001082;0.001142;0.001007;0.001071;0.000579;0.000409;0.000773;0.000602;0.000605;0.000659;0.000557;0.001012;0.001213;0.001211;0.001078;0.001310;0.001281;0.001211;0.001178;0.001076;0.001140;0.001141;0.001073;0.001239;0.001339;0.001106;0.001140;0.001240;0.001340;0.001075;0.00100…
hCoV-19/Brazil/AP-IEC165669/2020|EPI_ISL_524793|2020-04-29;0.001282;0.001114;0.001079;0.001102;0.001115;0.001074;0.001146;0.001146;0.001206;0.001071;0.001135;0.000643;0.000473;0.000837;0.000666;0.000669;0.000723;0.000621;0.001076;0.001277;0.001275;0.001142;0.001374;0.001345;0.001275;0.001242;0.001140;0.001204;0.001205;0.001137;0.001303;0.001403;0.001170;0.001204;0.001304;0.001404;0.001139;0.00107…
hCoV-19/dog/USA/TX-20-018592-001/2020|EPI_ISL_3152899|2020-06-26;0.001316;0.001148;0.001113;0.001136;0.001149;0.001108;0.001180;0.001180;0.001240;0.001105;0.001169;0.000677;0.000507;0.000871;0.000700;0.000703;0.000757;0.000655;0.001110;0.001311;0.001309;0.001176;0.001408;0.001379;0.001309;0.001276;0.001174;0.001238;0.001239;0.001171;0.001337;0.001437;0.001204;0.001238;0.001338;0.001438;0.001173;0…
hCoV-19/cat/USA/CT-21-002490-001/2021|EPI_ISL_2958982|2021-01-23;0.001915;0.001747;0.001712;0.001735;0.001748;0.001707;0.001779;0.001779;0.001839;0.001704;0.001768;0.001276;0.001106;0.001470;0.001299;0.001302;0.001356;0.001254;0.001709;0.001910;0.001908;0.001775;0.002007;0.001978;0.001908;0.001875;0.001773;0.001837;0.001838;0.001770;0.001936;0.002036;0.001803;0.001837;0.001937;0.002037;0.001772;0…
hCoV-19/cat/USA/CT-21-002728-001/2021|EPI_ISL_4955857|2021-01-23;0.001947;0.001779;0.001744;0.001767;0.001780;0.001739;0.001811;0.001811;0.001871;0.001736;0.001800;0.001308;0.001138;0.001502;0.001331;0.001334;0.001388;0.001286;0.001741;0.001942;0.001940;0.001807;0.002039;0.002010;0.001940;0.001907;0.001805;0.001869;0.001870;0.001802;0.001968;0.002068;0.001835;0.001869;0.001969;0.002069;0.001804;0…
hCoV-19/dog/Germany/BY-MVP-000003828/2020|EPI_ISL_1750982|2020-11-24;0.001152;0.000984;0.000949;0.000972;0.000985;0.000944;0.001016;0.001016;0.001076;0.000941;0.001005;0.000515;0.000345;0.000709;0.000538;0.000541;0.000595;0.000493;0.000948;0.001149;0.001147;0.001014;0.001246;0.001217;0.001147;0.001114;0.001012;0.001076;0.001077;0.001009;0.001175;0.001275;0.001042;0.001076;0.001176;0.001276;0.0010…
hCoV-19/dog/Croatia/4603/2021|EPI_ISL_2674897|2021-04;0.001359;0.001191;0.001156;0.001179;0.001192;0.001151;0.001223;0.001223;0.001283;0.001148;0.001212;0.000722;0.000552;0.000916;0.000745;0.000748;0.000802;0.000700;0.001155;0.001356;0.001354;0.001221;0.001453;0.001424;0.001354;0.001321;0.001219;0.001283;0.001284;0.001216;0.001382;0.001482;0.001249;0.001283;0.001383;0.001483;0.001218;0.001151;0.0…
hCoV-19/cat/Russia/LEN-RII-22390S/2021|EPI_ISL_873040|2021-01-08;0.001621;0.001453;0.001418;0.001441;0.001454;0.001413;0.001485;0.001485;0.001545;0.001410;0.001474;0.000984;0.000814;0.001178;0.001007;0.001010;0.001064;0.000962;0.001417;0.001618;0.001616;0.001483;0.001715;0.001686;0.001616;0.001583;0.001481;0.001545;0.001546;0.001478;0.001644;0.001744;0.001511;0.001545;0.001645;0.001745;0.001480;0…
hCoV-19/dog/Germany/BY-MVP-000002395/2020|EPI_ISL_1751196|2020-11-24;0.001152;0.000984;0.000949;0.000972;0.000985;0.000944;0.001016;0.001016;0.001076;0.000941;0.001005;0.000515;0.000345;0.000709;0.000538;0.000541;0.000595;0.000493;0.000948;0.001149;0.001147;0.001014;0.001246;0.001217;0.001147;0.001114;0.001012;0.001076;0.001077;0.001009;0.001175;0.001275;0.001042;0.001076;0.001176;0.001276;0.0010…
hCoV-19/cat/France/Env-Ba/2020|EPI_ISL_483063|2020-05-14;0.001284;0.001116;0.001081;0.001104;0.001117;0.001076;0.001148;0.001148;0.001208;0.001073;0.001137;0.000647;0.000477;0.000841;0.000670;0.000673;0.000727;0.000625;0.001080;0.001281;0.001279;0.001146;0.001378;0.001349;0.001279;0.001246;0.001144;0.001208;0.001209;0.001141;0.001307;0.001407;0.001174;0.001208;0.001308;0.001408;0.001143;0.001076;…
MT709105.1_Severe_acute;0.001284;0.001116;0.001081;0.001104;0.001117;0.001076;0.001148;0.001148;0.001208;0.001073;0.001137;0.000647;0.000477;0.000841;0.000670;0.000673;0.000727;0.000625;0.001080;0.001281;0.001279;0.001146;0.001378;0.001349;0.001279;0.001246;0.001144;0.001208;0.001209;0.001141;0.001307;0.001407;0.001174;0.001208;0.001308;0.001408;0.001143;0.001076;0.001174;0.001173;0.001307;0.0012…
hCoV-19/cat/France/Env-Di/2020|EPI_ISL_483064|2020-05-14;0.001284;0.001116;0.001081;0.001104;0.001117;0.001076;0.001148;0.001148;0.001208;0.001073;0.001137;0.000647;0.000477;0.000841;0.000670;0.000673;0.000727;0.000625;0.001080;0.001281;0.001279;0.001146;0.001378;0.001349;0.001279;0.001246;0.001144;0.001208;0.001209;0.001141;0.001307;0.001407;0.001174;0.001208;0.001308;0.001408;0.001143;0.001076;…
hCoV-19/dog/USA/SC-20-018705-001/2020|EPI_ISL_3152898|2020-06-26;0.001251;0.001083;0.001048;0.001071;0.001084;0.001043;0.001115;0.001115;0.001175;0.001040;0.001104;0.000614;0.000444;0.000808;0.000637;0.000640;0.000694;0.000592;0.001047;0.001248;0.001246;0.001113;0.001345;0.001316;0.001246;0.001213;0.001111;0.001175;0.001176;0.001108;0.001274;0.001374;0.001141;0.001175;0.001275;0.001375;0.001110;0…
hCoV-19/cat/USA/TX-TAMU-172-20-027713-002/2020|EPI_ISL_6639377|2020-09-11;0.001418;0.001250;0.001215;0.001238;0.001251;0.001210;0.001282;0.001282;0.001342;0.001207;0.001271;0.000781;0.000611;0.000975;0.000804;0.000807;0.000861;0.000759;0.001214;0.001415;0.001413;0.001280;0.001512;0.001483;0.001413;0.001380;0.001278;0.001342;0.001343;0.001275;0.001441;0.001541;0.001308;0.001342;0.001442;0.001542;0…
hCoV-19/dog/Hong_Kong/20-03695/2020|EPI_ISL_450403|2020-03-18;0.001155;0.000987;0.000952;0.000975;0.000988;0.000947;0.001019;0.001019;0.001079;0.000944;0.001008;0.000518;0.000348;0.000712;0.000541;0.000544;0.000598;0.000496;0.000951;0.001152;0.001150;0.001017;0.001249;0.001220;0.001150;0.001117;0.001015;0.001079;0.001080;0.001012;0.001178;0.001278;0.001045;0.001079;0.001179;0.001279;0.001014;0.00…
hCoV-19/cat/Switzerland/ZH-UZH-Cat1/2020|EPI_ISL_1005699|2020-11-16;0.001563;0.001395;0.001360;0.001383;0.001396;0.001355;0.001427;0.001427;0.001487;0.001352;0.001416;0.000926;0.000756;0.001120;0.000949;0.000952;0.001006;0.000904;0.001359;0.001560;0.001558;0.001425;0.001657;0.001628;0.001558;0.001525;0.001423;0.001487;0.001488;0.001420;0.001586;0.001686;0.001453;0.001487;0.001587;0.001687;0.00142…
MW600500.1_Severe_acute;0.001563;0.001395;0.001360;0.001383;0.001396;0.001355;0.001427;0.001427;0.001487;0.001352;0.001416;0.000926;0.000756;0.001120;0.000949;0.000952;0.001006;0.000904;0.001359;0.001560;0.001558;0.001425;0.001657;0.001628;0.001558;0.001525;0.001423;0.001487;0.001488;0.001420;0.001586;0.001686;0.001453;0.001487;0.001587;0.001687;0.001422;0.001355;0.001453;0.001452;0.001586;0.0015…
hCoV-19/cat/Denmark/mDK-315/2020|EPI_ISL_683164|2020-11-17;0.001556;0.001388;0.001353;0.001376;0.001389;0.001348;0.001420;0.001420;0.001480;0.001345;0.001409;0.000919;0.000749;0.001113;0.000942;0.000945;0.000999;0.000897;0.001352;0.001553;0.001551;0.001418;0.001650;0.001621;0.001551;0.001518;0.001416;0.001480;0.001481;0.001413;0.001579;0.001679;0.001446;0.001480;0.001580;0.001680;0.001415;0.00134…
hCoV-19/cat/Denmark/mDK-317/2020|EPI_ISL_683166|2020-11-17;0.001556;0.001388;0.001353;0.001376;0.001389;0.001348;0.001420;0.001420;0.001480;0.001345;0.001409;0.000919;0.000749;0.001113;0.000942;0.000945;0.000999;0.000897;0.001352;0.001553;0.001551;0.001418;0.001650;0.001621;0.001551;0.001518;0.001416;0.001480;0.001481;0.001413;0.001579;0.001679;0.001446;0.001480;0.001580;0.001680;0.001415;0.00134…
hCoV-19/cat/Denmark/mDK-316/2020|EPI_ISL_683165|2020-11-17;0.001455;0.001287;0.001252;0.001275;0.001288;0.001247;0.001319;0.001319;0.001379;0.001244;0.001308;0.000818;0.000648;0.001012;0.000841;0.000844;0.000898;0.000796;0.001251;0.001452;0.001450;0.001317;0.001549;0.001520;0.001450;0.001417;0.001315;0.001379;0.001380;0.001312;0.001478;0.001578;0.001345;0.001379;0.001479;0.001579;0.001314;0.00124…
hCoV-19/cat/Japan/VetC1/2020|EPI_ISL_1358217|2020-09;0.001325;0.001157;0.001122;0.001145;0.001158;0.001117;0.001189;0.001189;0.001249;0.001114;0.001178;0.000688;0.000518;0.000882;0.000711;0.000714;0.000768;0.000666;0.001121;0.001322;0.001320;0.001187;0.001419;0.001390;0.001320;0.001287;0.001185;0.001249;0.001250;0.001182;0.001348;0.001448;0.001215;0.001249;0.001349;0.001449;0.001184;0.001117;0.00…
hCoV-19/cat/Japan/VetC7/2021|EPI_ISL_1358218|2021-01;0.001588;0.001420;0.001385;0.001408;0.001421;0.001380;0.001452;0.001452;0.001512;0.001377;0.001441;0.000951;0.000781;0.001145;0.000974;0.000977;0.001031;0.000929;0.001384;0.001585;0.001583;0.001450;0.001682;0.001653;0.001583;0.001550;0.001448;0.001512;0.001513;0.001445;0.001611;0.001711;0.001478;0.001512;0.001612;0.001712;0.001447;0.001380;0.00…
hCoV-19/cat/Peru/sc2_cat1/2021|EPI_ISL_2791488|2021-03-26;0.002092;0.001924;0.001889;0.001912;0.001925;0.001884;0.001956;0.001956;0.002016;0.001881;0.001945;0.001455;0.001285;0.001649;0.001478;0.001481;0.001535;0.001433;0.001888;0.002089;0.002087;0.001954;0.002186;0.002157;0.002087;0.002054;0.001952;0.002016;0.002017;0.001949;0.002115;0.002215;0.001982;0.002016;0.002116;0.002216;0.001951;0.001884…
MZ496614.1_Severe_acute;0.002092;0.001924;0.001889;0.001912;0.001925;0.001884;0.001956;0.001956;0.002016;0.001881;0.001945;0.001455;0.001285;0.001649;0.001478;0.001481;0.001535;0.001433;0.001888;0.002089;0.002087;0.001954;0.002186;0.002157;0.002087;0.002054;0.001952;0.002016;0.002017;0.001949;0.002115;0.002215;0.001982;0.002016;0.002116;0.002216;0.001951;0.001884;0.001982;0.001981;0.002115;0.0020…
hCoV-19/cat/Peru/sc2_cat2/2021|EPI_ISL_2791489|2021-03-26;0.002060;0.001892;0.001857;0.001880;0.001893;0.001852;0.001924;0.001924;0.001984;0.001849;0.001913;0.001423;0.001253;0.001617;0.001446;0.001449;0.001503;0.001401;0.001856;0.002057;0.002055;0.001922;0.002154;0.002125;0.002055;0.002022;0.001920;0.001984;0.001985;0.001917;0.002083;0.002183;0.001950;0.001984;0.002084;0.002184;0.001919;0.001852…
MZ496613.1_Severe_acute;0.002060;0.001892;0.001857;0.001880;0.001893;0.001852;0.001924;0.001924;0.001984;0.001849;0.001913;0.001423;0.001253;0.001617;0.001446;0.001449;0.001503;0.001401;0.001856;0.002057;0.002055;0.001922;0.002154;0.002125;0.002055;0.002022;0.001920;0.001984;0.001985;0.001917;0.002083;0.002183;0.001950;0.001984;0.002084;0.002184;0.001919;0.001852;0.001950;0.001949;0.002083;0.0020…
hCoV-19/cat/Peru/sc2_cat3/2021|EPI_ISL_2791490|2021-05-02;0.001926;0.001758;0.001723;0.001746;0.001759;0.001718;0.001790;0.001790;0.001850;0.001715;0.001779;0.001289;0.001119;0.001483;0.001312;0.001315;0.001369;0.001267;0.001722;0.001923;0.001921;0.001788;0.002020;0.001991;0.001921;0.001888;0.001786;0.001850;0.001851;0.001783;0.001949;0.002049;0.001816;0.001850;0.001950;0.002050;0.001785;0.001718…
MZ496616.1_Severe_acute;0.001926;0.001758;0.001723;0.001746;0.001759;0.001718;0.001790;0.001790;0.001850;0.001715;0.001779;0.001289;0.001119;0.001483;0.001312;0.001315;0.001369;0.001267;0.001722;0.001923;0.001921;0.001788;0.002020;0.001991;0.001921;0.001888;0.001786;0.001850;0.001851;0.001783;0.001949;0.002049;0.001816;0.001850;0.001950;0.002050;0.001785;0.001718;0.001816;0.001815;0.001949;0.0019…
hCoV-19/cat/USA/KY-20-026484-001/2020|EPI_ISL_3128556|2020-09-08;0.001386;0.001218;0.001183;0.001206;0.001219;0.001178;0.001250;0.001250;0.001310;0.001175;0.001239;0.000749;0.000579;0.000943;0.000772;0.000775;0.000829;0.000727;0.001182;0.001383;0.001381;0.001248;0.001480;0.001451;0.001381;0.001348;0.001246;0.001310;0.001311;0.001243;0.001409;0.001509;0.001276;0.001310;0.001410;0.001510;0.001245;0…
hCoV-19/cat/England/CVR-Cat2/2020|EPI_ISL_536400|2020-05-02;0.001324;0.001156;0.001121;0.001144;0.001157;0.001116;0.001188;0.001188;0.001248;0.001113;0.001177;0.000687;0.000517;0.000881;0.000710;0.000713;0.000767;0.000665;0.001120;0.001321;0.001319;0.001186;0.001418;0.001389;0.001319;0.001286;0.001184;0.001248;0.001249;0.001181;0.001347;0.001447;0.001214;0.001248;0.001348;0.001448;0.001183;0.0011…
hCoV-19/cat/Greece/2K/2020|EPI_ISL_717979|2020-11-23;0.001449;0.001281;0.001246;0.001269;0.001282;0.001241;0.001313;0.001313;0.001373;0.001238;0.001302;0.000812;0.000642;0.001006;0.000835;0.000838;0.000892;0.000790;0.001245;0.001446;0.001444;0.001311;0.001543;0.001514;0.001444;0.001411;0.001309;0.001373;0.001374;0.001306;0.001472;0.001572;0.001339;0.001373;0.001473;0.001573;0.001308;0.001241;0.00…
hCoV-19/cat/Russia/RII-LEN-22246S/2021|EPI_ISL_811147|2021-01-06;0.001582;0.001414;0.001379;0.001402;0.001415;0.001374;0.001446;0.001446;0.001506;0.001371;0.001435;0.000945;0.000775;0.001139;0.000968;0.000971;0.001025;0.000923;0.001378;0.001579;0.001577;0.001444;0.001676;0.001647;0.001577;0.001544;0.001442;0.001506;0.001507;0.001439;0.001605;0.001705;0.001472;0.001506;0.001606;0.001706;0.001441;0…
hCoV-19/dog/Germany/BY-MVP-000002393/2020|EPI_ISL_1751194|2020-11-24;0.001223;0.001055;0.001020;0.001043;0.001056;0.001015;0.001087;0.001087;0.001147;0.001012;0.001076;0.000586;0.000416;0.000780;0.000609;0.000612;0.000666;0.000564;0.001019;0.001220;0.001218;0.001085;0.001317;0.001288;0.001218;0.001185;0.001083;0.001147;0.001148;0.001080;0.001246;0.001346;0.001113;0.001147;0.001247;0.001347;0.0010…
hCoV-19/cat/Latvia/411/2020|EPI_ISL_8099231|2020-12-17;0.001746;0.001578;0.001543;0.001566;0.001579;0.001538;0.001610;0.001610;0.001670;0.001535;0.001599;0.001109;0.000939;0.001303;0.001132;0.001135;0.001189;0.001087;0.001542;0.001743;0.001741;0.001608;0.001840;0.001811;0.001741;0.001708;0.001606;0.001670;0.001671;0.001603;0.001769;0.001869;0.001636;0.001670;0.001770;0.001870;0.001605;0.001538;0.…
hCoV-19/Brazil/RS-FIOCRUZ-45142/2021|EPI_ISL_4061381|2021-07-27;0.002633;0.002465;0.002430;0.002453;0.002466;0.002425;0.002497;0.002497;0.002557;0.002422;0.002486;0.001998;0.001828;0.002192;0.002021;0.002024;0.002078;0.001976;0.002431;0.002632;0.002630;0.002497;0.002729;0.002700;0.002630;0.002597;0.002495;0.002559;0.002560;0.002492;0.002658;0.002758;0.002525;0.002559;0.002659;0.002759;0.002494;0.…
hCoV-19/Brazil/ES-FIOCRUZ-42486/2021|EPI_ISL_3827943|2021-07-27;0.002568;0.002400;0.002365;0.002388;0.002401;0.002360;0.002432;0.002432;0.002492;0.002357;0.002421;0.001933;0.001763;0.002127;0.001956;0.001959;0.002013;0.001911;0.002366;0.002567;0.002565;0.002432;0.002664;0.002635;0.002565;0.002532;0.002430;0.002494;0.002495;0.002427;0.002593;0.002693;0.002460;0.002494;0.002594;0.002694;0.002429;0.…
hCoV-19/Brazil/SC-FIOCRUZ-42785/2021|EPI_ISL_3827953|2021-07-30;0.002736;0.002568;0.002533;0.002556;0.002569;0.002528;0.002600;0.002600;0.002660;0.002525;0.002589;0.002101;0.001931;0.002295;0.002124;0.002127;0.002181;0.002079;0.002534;0.002735;0.002733;0.002600;0.002832;0.002803;0.002733;0.002700;0.002598;0.002662;0.002663;0.002595;0.002761;0.002861;0.002628;0.002662;0.002762;0.002862;0.002597;0.…
hCoV-19/Brazil/RJ-LNN04198/2021|EPI_ISL_3245369|2021-07-10;0.002666;0.002498;0.002463;0.002486;0.002499;0.002458;0.002530;0.002530;0.002590;0.002455;0.002519;0.002031;0.001861;0.002225;0.002054;0.002057;0.002111;0.002009;0.002464;0.002665;0.002663;0.002530;0.002762;0.002733;0.002663;0.002630;0.002528;0.002592;0.002593;0.002525;0.002691;0.002791;0.002558;0.002592;0.002692;0.002792;0.002527;0.00246…
hCoV-19/Brazil/ES-FIOCRUZ-54222/2021|EPI_ISL_5390534|2021-07-28;0.002599;0.002431;0.002396;0.002419;0.002432;0.002391;0.002463;0.002463;0.002523;0.002388;0.002452;0.001964;0.001794;0.002158;0.001987;0.001990;0.002044;0.001942;0.002397;0.002598;0.002596;0.002463;0.002695;0.002666;0.002596;0.002563;0.002461;0.002525;0.002526;0.002458;0.002624;0.002724;0.002491;0.002525;0.002625;0.002725;0.002460;0.…
hCoV-19/Brazil/RS-FIOCRUZ-45144/2021|EPI_ISL_4061382|2021-07-28;0.002630;0.002462;0.002427;0.002450;0.002463;0.002422;0.002494;0.002494;0.002554;0.002419;0.002483;0.001995;0.001825;0.002189;0.002018;0.002021;0.002075;0.001973;0.002428;0.002629;0.002627;0.002494;0.002726;0.002697;0.002627;0.002594;0.002492;0.002556;0.002557;0.002489;0.002655;0.002755;0.002522;0.002556;0.002656;0.002756;0.002491;0.…
hCoV-19/Brazil/RS-LMM63838/2021|EPI_ISL_4629136|2021-07-23;0.002598;0.002430;0.002395;0.002418;0.002431;0.002390;0.002462;0.002462;0.002522;0.002387;0.002451;0.001963;0.001793;0.002157;0.001986;0.001989;0.002043;0.001941;0.002396;0.002597;0.002595;0.002462;0.002694;0.002665;0.002595;0.002562;0.002460;0.002524;0.002525;0.002457;0.002623;0.002723;0.002490;0.002524;0.002624;0.002724;0.002459;0.00239…
hCoV-19/Brazil/RJ-FIOCRUZ-37248/2021|EPI_ISL_3801885|2021-07-13;0.002698;0.002530;0.002495;0.002518;0.002531;0.002490;0.002562;0.002562;0.002622;0.002487;0.002551;0.002063;0.001893;0.002257;0.002086;0.002089;0.002143;0.002041;0.002496;0.002697;0.002695;0.002562;0.002794;0.002765;0.002695;0.002662;0.002560;0.002624;0.002625;0.002557;0.002723;0.002823;0.002590;0.002624;0.002724;0.002824;0.002559;0.…
hCoV-19/Brazil/CE-FIOCRUZ-00895/2021|EPI_ISL_3912055|2021-07-31;0.002699;0.002531;0.002496;0.002519;0.002532;0.002491;0.002563;0.002563;0.002623;0.002488;0.002552;0.002064;0.001894;0.002258;0.002087;0.002090;0.002144;0.002042;0.002497;0.002698;0.002696;0.002563;0.002795;0.002766;0.002696;0.002663;0.002561;0.002625;0.002626;0.002558;0.002724;0.002824;0.002591;0.002625;0.002725;0.002825;0.002560;0.…
hCoV-19/Brazil/RJ-NVBS3500GENOV827820557718/2021|EPI_ISL_4414187|2021-07-08;0.002662;0.002494;0.002459;0.002482;0.002495;0.002454;0.002526;0.002526;0.002586;0.002451;0.002515;0.002027;0.001857;0.002221;0.002050;0.002053;0.002107;0.002005;0.002460;0.002661;0.002659;0.002526;0.002758;0.002729;0.002659;0.002626;0.002524;0.002588;0.002589;0.002521;0.002687;0.002787;0.002554;0.002588;0.002688;0.002788…
hCoV-19/Brazil/SP-IB_118670/2021|EPI_ISL_3024732|2021-07-09;0.002595;0.002427;0.002392;0.002415;0.002428;0.002387;0.002459;0.002459;0.002519;0.002384;0.002448;0.001960;0.001790;0.002154;0.001983;0.001986;0.002040;0.001938;0.002393;0.002594;0.002592;0.002459;0.002691;0.002662;0.002592;0.002559;0.002457;0.002521;0.002522;0.002454;0.002620;0.002720;0.002487;0.002521;0.002621;0.002721;0.002456;0.0023…
hCoV-19/Brazil/RJ-LNN04426/2021|EPI_ISL_3614840|2021-07-24;0.002538;0.002370;0.002335;0.002358;0.002371;0.002330;0.002402;0.002402;0.002462;0.002327;0.002391;0.001903;0.001733;0.002097;0.001926;0.001929;0.001983;0.001881;0.002336;0.002537;0.002535;0.002402;0.002634;0.002605;0.002535;0.002502;0.002400;0.002464;0.002465;0.002397;0.002563;0.002663;0.002430;0.002464;0.002564;0.002664;0.002399;0.00233…
hCoV-19/Brazil/RJ-LNN04445/2021|EPI_ISL_3614848|2021-07-23;0.002675;0.002507;0.002472;0.002495;0.002508;0.002467;0.002539;0.002539;0.002599;0.002464;0.002528;0.002040;0.001870;0.002234;0.002063;0.002066;0.002120;0.002018;0.002473;0.002674;0.002672;0.002539;0.002771;0.002742;0.002672;0.002639;0.002537;0.002601;0.002602;0.002534;0.002700;0.002800;0.002567;0.002601;0.002701;0.002801;0.002536;0.00246…
hCoV-19/Brazil/RJ-LNN04548/2021|EPI_ISL_3614895|2021-07-27;0.002674;0.002506;0.002471;0.002494;0.002507;0.002466;0.002538;0.002538;0.002598;0.002463;0.002527;0.002039;0.001869;0.002233;0.002062;0.002065;0.002119;0.002017;0.002472;0.002673;0.002671;0.002538;0.002770;0.002741;0.002671;0.002638;0.002536;0.002600;0.002601;0.002533;0.002699;0.002799;0.002566;0.002600;0.002700;0.002800;0.002535;0.00246…
hCoV-19/Brazil/RJ-FIOCRUZ-39623/2021|EPI_ISL_8004965|2021-07-22;0.002573;0.002405;0.002370;0.002393;0.002406;0.002365;0.002437;0.002437;0.002497;0.002362;0.002426;0.001938;0.001768;0.002132;0.001961;0.001964;0.002018;0.001916;0.002371;0.002572;0.002570;0.002437;0.002669;0.002640;0.002570;0.002537;0.002435;0.002499;0.002500;0.002432;0.002598;0.002698;0.002465;0.002499;0.002599;0.002699;0.002434;0.…
hCoV-19/Brazil/RJ-LNN04568/2021|EPI_ISL_3614907|2021-07-30;0.002608;0.002440;0.002405;0.002428;0.002441;0.002400;0.002472;0.002472;0.002532;0.002397;0.002461;0.001973;0.001803;0.002167;0.001996;0.001999;0.002053;0.001951;0.002406;0.002607;0.002605;0.002472;0.002704;0.002675;0.002605;0.002572;0.002470;0.002534;0.002535;0.002467;0.002633;0.002733;0.002500;0.002534;0.002634;0.002734;0.002469;0.00240…
hCoV-19/Brazil/RJ-LNN04605/2021|EPI_ISL_3614934|2021-07-26;0.002676;0.002508;0.002473;0.002496;0.002509;0.002468;0.002540;0.002540;0.002600;0.002465;0.002529;0.002041;0.001871;0.002235;0.002064;0.002067;0.002121;0.002019;0.002474;0.002675;0.002673;0.002540;0.002772;0.002743;0.002673;0.002640;0.002538;0.002602;0.002603;0.002535;0.002701;0.002801;0.002568;0.002602;0.002702;0.002802;0.002537;0.00247…
hCoV-19/Brazil/RJ-FIOCRUZ-48329/2021|EPI_ISL_4237204|2021-07-19;0.002608;0.002440;0.002405;0.002428;0.002441;0.002400;0.002472;0.002472;0.002532;0.002397;0.002461;0.001973;0.001803;0.002167;0.001996;0.001999;0.002053;0.001951;0.002406;0.002607;0.002605;0.002472;0.002704;0.002675;0.002605;0.002572;0.002470;0.002534;0.002535;0.002467;0.002633;0.002733;0.002500;0.002534;0.002634;0.002734;0.002469;0.…
hCoV-19/Brazil/RJ-NVBS3705GENOV700922769794/2021|EPI_ISL_4414223|2021-07-11;0.002541;0.002373;0.002338;0.002361;0.002374;0.002333;0.002405;0.002405;0.002465;0.002330;0.002394;0.001906;0.001736;0.002100;0.001929;0.001932;0.001986;0.001884;0.002339;0.002540;0.002538;0.002405;0.002637;0.002608;0.002538;0.002505;0.002403;0.002467;0.002468;0.002400;0.002566;0.002666;0.002433;0.002467;0.002567;0.002667…
hCoV-19/Brazil/RJ-FIOCRUZ-48343/2021|EPI_ISL_4237212|2021-07-07;0.002539;0.002371;0.002336;0.002359;0.002372;0.002331;0.002403;0.002403;0.002463;0.002328;0.002392;0.001904;0.001734;0.002098;0.001927;0.001930;0.001984;0.001882;0.002337;0.002538;0.002536;0.002403;0.002635;0.002606;0.002536;0.002503;0.002401;0.002465;0.002466;0.002398;0.002564;0.002664;0.002431;0.002465;0.002565;0.002665;0.002400;0.…
hCoV-19/Brazil/RJ-NVBS3706GENOV827829238311/2021|EPI_ISL_4414224|2021-07-12;0.002637;0.002469;0.002434;0.002457;0.002470;0.002429;0.002501;0.002501;0.002561;0.002426;0.002490;0.002002;0.001832;0.002196;0.002025;0.002028;0.002082;0.001980;0.002435;0.002636;0.002634;0.002501;0.002733;0.002704;0.002634;0.002601;0.002499;0.002563;0.002564;0.002496;0.002662;0.002762;0.002529;0.002563;0.002663;0.002763…
hCoV-19/Brazil/RJ-NVBS3754GENOV807835413711/2021|EPI_ISL_4414237|2021-07-13;0.002703;0.002535;0.002500;0.002523;0.002536;0.002495;0.002567;0.002567;0.002627;0.002492;0.002556;0.002068;0.001898;0.002262;0.002091;0.002094;0.002148;0.002046;0.002501;0.002702;0.002700;0.002567;0.002799;0.002770;0.002700;0.002667;0.002565;0.002629;0.002630;0.002562;0.002728;0.002828;0.002595;0.002629;0.002729;0.002829…
hCoV-19/Brazil/RJ-LNN04532/2021|EPI_ISL_3614887|2021-07-29;0.002666;0.002498;0.002463;0.002486;0.002499;0.002458;0.002530;0.002530;0.002590;0.002455;0.002519;0.002031;0.001861;0.002225;0.002054;0.002057;0.002111;0.002009;0.002464;0.002665;0.002663;0.002530;0.002762;0.002733;0.002663;0.002630;0.002528;0.002592;0.002593;0.002525;0.002691;0.002791;0.002558;0.002592;0.002692;0.002792;0.002527;0.00246…
hCoV-19/Brazil/SC-FIOCRUZ-39603/2021|EPI_ISL_3801878|2021-07-15;0.002503;0.002335;0.002300;0.002323;0.002336;0.002295;0.002367;0.002367;0.002427;0.002292;0.002356;0.001868;0.001698;0.002062;0.001891;0.001894;0.001948;0.001846;0.002301;0.002502;0.002500;0.002367;0.002599;0.002570;0.002500;0.002467;0.002365;0.002429;0.002430;0.002362;0.002528;0.002628;0.002395;0.002429;0.002529;0.002629;0.002364;0.…
hCoV-19/Brazil/MG-LBI1056/2021|EPI_ISL_6499531|2021-07-28;0.002608;0.002440;0.002405;0.002428;0.002441;0.002400;0.002472;0.002472;0.002532;0.002397;0.002461;0.001973;0.001803;0.002167;0.001996;0.001999;0.002053;0.001951;0.002406;0.002607;0.002605;0.002472;0.002704;0.002675;0.002605;0.002572;0.002470;0.002534;0.002535;0.002467;0.002633;0.002733;0.002500;0.002534;0.002634;0.002734;0.002469;0.002402…
hCoV-19/Brazil/RJ-FIOCRUZ-32962/2021|EPI_ISL_4880241|2021-07-01;0.002567;0.002399;0.002364;0.002387;0.002400;0.002359;0.002431;0.002431;0.002491;0.002356;0.002420;0.001932;0.001762;0.002126;0.001955;0.001958;0.002012;0.001910;0.002365;0.002566;0.002564;0.002431;0.002663;0.002634;0.002564;0.002531;0.002429;0.002493;0.002494;0.002426;0.002592;0.002692;0.002459;0.002493;0.002593;0.002693;0.002428;0.…
hCoV-19/Brazil/RJ-LNN03542/2021|EPI_ISL_3245242|2021-07-13;0.002566;0.002398;0.002363;0.002386;0.002399;0.002358;0.002430;0.002430;0.002490;0.002355;0.002419;0.001931;0.001761;0.002125;0.001954;0.001957;0.002011;0.001909;0.002364;0.002565;0.002563;0.002430;0.002662;0.002633;0.002563;0.002530;0.002428;0.002492;0.002493;0.002425;0.002591;0.002691;0.002458;0.002492;0.002592;0.002692;0.002427;0.00236…
hCoV-19/Brazil/AL-FIOCRUZ-IAM4176/2021|EPI_ISL_5254262|2021-07-31;0.002593;0.002425;0.002390;0.002413;0.002426;0.002385;0.002457;0.002457;0.002517;0.002382;0.002446;0.001958;0.001788;0.002152;0.001981;0.001984;0.002038;0.001936;0.002391;0.002592;0.002590;0.002457;0.002689;0.002660;0.002590;0.002557;0.002455;0.002519;0.002520;0.002452;0.002618;0.002718;0.002485;0.002519;0.002619;0.002719;0.002454;…
hCoV-19/Brazil/RJ-NVBS3536GENOV700921061370/2021|EPI_ISL_4414538|2021-07-05;0.002519;0.002351;0.002316;0.002339;0.002352;0.002311;0.002383;0.002383;0.002443;0.002308;0.002372;0.001884;0.001714;0.002078;0.001907;0.001910;0.001964;0.001862;0.002317;0.002518;0.002516;0.002383;0.002615;0.002586;0.002516;0.002483;0.002381;0.002445;0.002446;0.002378;0.002544;0.002644;0.002411;0.002445;0.002545;0.002645…
hCoV-19/Brazil/RJ-LNN04333/2021|EPI_ISL_3615066|2021-07-20;0.002894;0.002726;0.002691;0.002714;0.002727;0.002686;0.002758;0.002758;0.002818;0.002683;0.002747;0.002259;0.002089;0.002453;0.002282;0.002285;0.002339;0.002237;0.002692;0.002893;0.002891;0.002758;0.002990;0.002961;0.002891;0.002858;0.002756;0.002820;0.002821;0.002753;0.002919;0.003019;0.002786;0.002820;0.002920;0.003020;0.002755;0.00268…
hCoV-19/dog/USA/OH-OSU-0508-031718/2021|EPI_ISL_6088012|2021-09-24;0.002710;0.002542;0.002507;0.002530;0.002543;0.002502;0.002574;0.002574;0.002634;0.002499;0.002563;0.002075;0.001905;0.002269;0.002098;0.002101;0.002155;0.002053;0.002508;0.002709;0.002707;0.002574;0.002806;0.002777;0.002707;0.002674;0.002572;0.002636;0.002637;0.002569;0.002735;0.002835;0.002602;0.002636;0.002736;0.002836;0.002571…
hCoV-19/dog/USA/OH-OSU-0508-11172021/2021|EPI_ISL_7373930|2021-09-24;0.002742;0.002574;0.002539;0.002562;0.002575;0.002534;0.002606;0.002606;0.002666;0.002531;0.002595;0.002107;0.001937;0.002301;0.002130;0.002133;0.002187;0.002085;0.002540;0.002741;0.002739;0.002606;0.002838;0.002809;0.002739;0.002706;0.002604;0.002668;0.002669;0.002601;0.002767;0.002867;0.002634;0.002668;0.002768;0.002868;0.0026…
hCoV-19/cat/USA/IN-21-032644-001/2021|EPI_ISL_6088086|2021-10-17;0.002709;0.002541;0.002506;0.002529;0.002542;0.002501;0.002573;0.002573;0.002633;0.002498;0.002562;0.002074;0.001904;0.002268;0.002097;0.002100;0.002154;0.002052;0.002507;0.002708;0.002706;0.002573;0.002805;0.002776;0.002706;0.002673;0.002571;0.002635;0.002636;0.002568;0.002734;0.002834;0.002601;0.002635;0.002735;0.002835;0.002570;0…
hCoV-19/cat/Belgium/SCU2109509-002/2021|EPI_ISL_3128536|2021-07-06;0.002507;0.002339;0.002304;0.002327;0.002340;0.002299;0.002371;0.002371;0.002431;0.002296;0.002360;0.001872;0.001702;0.002066;0.001895;0.001898;0.001952;0.001850;0.002305;0.002506;0.002504;0.002371;0.002603;0.002574;0.002504;0.002471;0.002369;0.002433;0.002434;0.002366;0.002532;0.002632;0.002399;0.002433;0.002533;0.002633;0.002368…
hCoV-19/dog/USA/GA-CDC-4213400-001/2021|EPI_ISL_4296308|2021-07-20;0.002474;0.002306;0.002271;0.002294;0.002307;0.002266;0.002338;0.002338;0.002398;0.002263;0.002327;0.001839;0.001669;0.002033;0.001862;0.001865;0.001919;0.001817;0.002272;0.002473;0.002471;0.002338;0.002570;0.002541;0.002471;0.002438;0.002336;0.002400;0.002401;0.002333;0.002499;0.002599;0.002366;0.002400;0.002500;0.002600;0.002335…
hCoV-19/dog/USA/GA-CDC-4213401-001/2021|EPI_ISL_4296309|2021-07-20;0.002474;0.002306;0.002271;0.002294;0.002307;0.002266;0.002338;0.002338;0.002398;0.002263;0.002327;0.001839;0.001669;0.002033;0.001862;0.001865;0.001919;0.001817;0.002272;0.002473;0.002471;0.002338;0.002570;0.002541;0.002471;0.002438;0.002336;0.002400;0.002401;0.002333;0.002499;0.002599;0.002366;0.002400;0.002500;0.002600;0.002335…
hCoV-19/cat/USA/WA-DDL21-12930-3/2021|EPI_ISL_7845315|2021-08-18;0.002423;0.002255;0.002220;0.002243;0.002256;0.002215;0.002287;0.002287;0.002347;0.002212;0.002276;0.001788;0.001618;0.001982;0.001811;0.001814;0.001868;0.001766;0.002221;0.002422;0.002420;0.002287;0.002519;0.002490;0.002420;0.002387;0.002285;0.002349;0.002350;0.002282;0.002448;0.002548;0.002315;0.002349;0.002449;0.002549;0.002284;0…
hCoV-19/dog/USA/WA-DDL21-10981-4/2021|EPI_ISL_7845317|2021-07-15;0.002448;0.002280;0.002245;0.002268;0.002281;0.002240;0.002312;0.002312;0.002372;0.002237;0.002301;0.001813;0.001643;0.002007;0.001836;0.001839;0.001893;0.001791;0.002246;0.002447;0.002445;0.002312;0.002544;0.002515;0.002445;0.002412;0.002310;0.002374;0.002375;0.002307;0.002473;0.002573;0.002340;0.002374;0.002474;0.002574;0.002309;0…
hCoV-19/dog/USA/WA-DDL21-10981-5/2021|EPI_ISL_7845318|2021-07-15;0.002449;0.002281;0.002246;0.002269;0.002282;0.002241;0.002313;0.002313;0.002373;0.002238;0.002302;0.001814;0.001644;0.002008;0.001837;0.001840;0.001894;0.001792;0.002247;0.002448;0.002446;0.002313;0.002545;0.002516;0.002446;0.002413;0.002311;0.002375;0.002376;0.002308;0.002474;0.002574;0.002341;0.002375;0.002475;0.002575;0.002310;0…
hCoV-19/cat/USA/FL-21-024155-001/2021|EPI_ISL_5761534|2021-08-17;0.002507;0.002339;0.002304;0.002327;0.002340;0.002299;0.002371;0.002371;0.002431;0.002296;0.002360;0.001872;0.001702;0.002066;0.001895;0.001898;0.001952;0.001850;0.002305;0.002506;0.002504;0.002371;0.002603;0.002574;0.002504;0.002471;0.002369;0.002433;0.002434;0.002366;0.002532;0.002632;0.002399;0.002433;0.002533;0.002633;0.002368;0…
hCoV-19/cat/USA/OH-21-037782-001/2021|EPI_ISL_8145732|2021-12-10;0.002608;0.002440;0.002405;0.002428;0.002441;0.002400;0.002472;0.002472;0.002532;0.002397;0.002461;0.001973;0.001803;0.002167;0.001996;0.001999;0.002053;0.001951;0.002406;0.002607;0.002605;0.002472;0.002704;0.002675;0.002605;0.002572;0.002470;0.002534;0.002535;0.002467;0.002633;0.002733;0.002500;0.002534;0.002634;0.002734;0.002469;0…
hCoV-19/dog/USA/FL-21-025847-001/2021|EPI_ISL_5761515|2021-08-25;0.002537;0.002369;0.002334;0.002357;0.002370;0.002329;0.002401;0.002401;0.002461;0.002326;0.002390;0.001902;0.001732;0.002096;0.001925;0.001928;0.001982;0.001880;0.002335;0.002536;0.002534;0.002401;0.002633;0.002604;0.002534;0.002501;0.002399;0.002463;0.002464;0.002396;0.002562;0.002662;0.002429;0.002463;0.002563;0.002663;0.002398;0…
hCoV-19/dog/USA/NJ-21-027164-001/2021|EPI_ISL_5781752|2021-09-05;0.002471;0.002303;0.002268;0.002291;0.002304;0.002263;0.002335;0.002335;0.002395;0.002260;0.002324;0.001836;0.001666;0.002030;0.001859;0.001862;0.001916;0.001814;0.002269;0.002470;0.002468;0.002335;0.002567;0.002538;0.002468;0.002435;0.002333;0.002397;0.002398;0.002330;0.002496;0.002596;0.002363;0.002397;0.002497;0.002597;0.002332;0…
hCoV-19/cat/USA/WY-21-028404-001/2021|EPI_ISL_5781756|2021-09-09;0.002437;0.002269;0.002234;0.002257;0.002270;0.002229;0.002301;0.002301;0.002361;0.002226;0.002290;0.001802;0.001632;0.001996;0.001825;0.001828;0.001882;0.001780;0.002235;0.002436;0.002434;0.002301;0.002533;0.002504;0.002434;0.002401;0.002299;0.002363;0.002364;0.002296;0.002462;0.002562;0.002329;0.002363;0.002463;0.002563;0.002298;0…
hCoV-19/dog/USA/WA-DDL21-11754-4/2021|EPI_ISL_7845316|2021-07-29;0.002443;0.002275;0.002240;0.002263;0.002276;0.002235;0.002307;0.002307;0.002367;0.002232;0.002296;0.001808;0.001638;0.002002;0.001831;0.001834;0.001888;0.001786;0.002241;0.002442;0.002440;0.002307;0.002539;0.002510;0.002440;0.002407;0.002305;0.002369;0.002370;0.002302;0.002468;0.002568;0.002335;0.002369;0.002469;0.002569;0.002304;0…
hCoV-19/cat/USA/ID-21-032645-001/2021|EPI_ISL_6088089|2021-10-16;0.002605;0.002437;0.002402;0.002425;0.002438;0.002397;0.002469;0.002469;0.002529;0.002394;0.002458;0.001970;0.001800;0.002164;0.001993;0.001996;0.002050;0.001948;0.002403;0.002604;0.002602;0.002469;0.002701;0.002672;0.002602;0.002569;0.002467;0.002531;0.002532;0.002464;0.002630;0.002730;0.002497;0.002531;0.002631;0.002731;0.002466;0…
hCoV-19/cat/USA/IA-21-036031-001/2021|EPI_ISL_7974437|2021-11-10;0.002502;0.002334;0.002299;0.002322;0.002335;0.002294;0.002366;0.002366;0.002426;0.002291;0.002355;0.001867;0.001697;0.002061;0.001890;0.001893;0.001947;0.001845;0.002300;0.002501;0.002499;0.002366;0.002598;0.002569;0.002499;0.002466;0.002364;0.002428;0.002429;0.002361;0.002527;0.002627;0.002394;0.002428;0.002528;0.002628;0.002363;0…
hCoV-19/dog/USA/GA-21-027601-001/2021|EPI_ISL_5781753|2021-08-26;0.002568;0.002400;0.002365;0.002388;0.002401;0.002360;0.002432;0.002432;0.002492;0.002357;0.002421;0.001933;0.001763;0.002127;0.001956;0.001959;0.002013;0.001911;0.002366;0.002567;0.002565;0.002432;0.002664;0.002635;0.002565;0.002532;0.002430;0.002494;0.002495;0.002427;0.002593;0.002693;0.002460;0.002494;0.002594;0.002694;0.002429;0…
hCoV-19/cat/USA/CA-21-035224-002/2021|EPI_ISL_7974436|2021-11-15;0.002736;0.002568;0.002533;0.002556;0.002569;0.002528;0.002600;0.002600;0.002660;0.002525;0.002589;0.002101;0.001931;0.002295;0.002124;0.002127;0.002181;0.002079;0.002534;0.002735;0.002733;0.002600;0.002832;0.002803;0.002733;0.002700;0.002598;0.002662;0.002663;0.002595;0.002761;0.002861;0.002628;0.002662;0.002762;0.002862;0.002597;0…
hCoV-19/cat/USA/CA-21-025577-001/2021|EPI_ISL_5761535|2021-08-17;0.002367;0.002199;0.002164;0.002187;0.002200;0.002159;0.002231;0.002231;0.002291;0.002156;0.002220;0.001732;0.001562;0.001926;0.001755;0.001758;0.001812;0.001710;0.002165;0.002366;0.002364;0.002231;0.002463;0.002434;0.002364;0.002331;0.002229;0.002293;0.002294;0.002226;0.002392;0.002492;0.002259;0.002293;0.002393;0.002493;0.002228;0…
hCoV-19/dog/USA/KS-8074/2021|EPI_ISL_4253995|2021-09-07;0.002534;0.002366;0.002331;0.002354;0.002367;0.002326;0.002398;0.002398;0.002458;0.002323;0.002387;0.001899;0.001729;0.002093;0.001922;0.001925;0.001979;0.001877;0.002332;0.002533;0.002531;0.002398;0.002630;0.002601;0.002531;0.002498;0.002396;0.002460;0.002461;0.002393;0.002559;0.002659;0.002426;0.002460;0.002560;0.002660;0.002395;0.002328;0…
hCoV-19/dog/USA/KS-21-026614-002/2021|EPI_ISL_5781751|2021-09-07;0.002534;0.002366;0.002331;0.002354;0.002367;0.002326;0.002398;0.002398;0.002458;0.002323;0.002387;0.001899;0.001729;0.002093;0.001922;0.001925;0.001979;0.001877;0.002332;0.002533;0.002531;0.002398;0.002630;0.002601;0.002531;0.002498;0.002396;0.002460;0.002461;0.002393;0.002559;0.002659;0.002426;0.002460;0.002560;0.002660;0.002395;0…
hCoV-19/cat/USA/VA-21-024401-001/2021|EPI_ISL_5761527|2021-08-05;0.002600;0.002432;0.002397;0.002420;0.002433;0.002392;0.002464;0.002464;0.002524;0.002389;0.002453;0.001965;0.001795;0.002159;0.001988;0.001991;0.002045;0.001943;0.002398;0.002599;0.002597;0.002464;0.002696;0.002667;0.002597;0.002564;0.002462;0.002526;0.002527;0.002459;0.002625;0.002725;0.002492;0.002526;0.002626;0.002726;0.002461;0…
hCoV-19/cat/USA/NJ-VSP3509/2021|EPI_ISL_8599342|2021-09-22;0.002601;0.002433;0.002398;0.002421;0.002434;0.002393;0.002465;0.002465;0.002525;0.002390;0.002454;0.001966;0.001796;0.002160;0.001989;0.001992;0.002046;0.001944;0.002399;0.002600;0.002598;0.002465;0.002697;0.002668;0.002598;0.002565;0.002463;0.002527;0.002528;0.002460;0.002626;0.002726;0.002493;0.002527;0.002627;0.002727;0.002462;0.00239…
hCoV-19/cat/USA/NJ-VSP3510/2021|EPI_ISL_8599343|2021-09-29;0.002601;0.002433;0.002398;0.002421;0.002434;0.002393;0.002465;0.002465;0.002525;0.002390;0.002454;0.001966;0.001796;0.002160;0.001989;0.001992;0.002046;0.001944;0.002399;0.002600;0.002598;0.002465;0.002697;0.002668;0.002598;0.002565;0.002463;0.002527;0.002528;0.002460;0.002626;0.002726;0.002493;0.002527;0.002627;0.002727;0.002462;0.00239…
hCoV-19/dog/Spain/CT-IrsiCaixaR026ND2E9/2021|EPI_ISL_6344510|2021-07-26;0.002445;0.002277;0.002242;0.002265;0.002278;0.002237;0.002309;0.002309;0.002369;0.002234;0.002298;0.001810;0.001640;0.002004;0.001833;0.001836;0.001890;0.001788;0.002243;0.002444;0.002442;0.002309;0.002541;0.002512;0.002442;0.002409;0.002307;0.002371;0.002372;0.002304;0.002470;0.002570;0.002337;0.002371;0.002471;0.002571;0.0…
hCoV-19/dog/USA/VA-21-032400-003/2021|EPI_ISL_6088079|2021-10-22;0.002634;0.002466;0.002431;0.002454;0.002467;0.002426;0.002498;0.002498;0.002558;0.002423;0.002487;0.001999;0.001829;0.002193;0.002022;0.002025;0.002079;0.001977;0.002432;0.002633;0.002631;0.002498;0.002730;0.002701;0.002631;0.002598;0.002496;0.002560;0.002561;0.002493;0.002659;0.002759;0.002526;0.002560;0.002660;0.002760;0.002495;0…
hCoV-19/dog/USA/MA-21-038692-001/2021|EPI_ISL_8215762|2021-12-14;0.002396;0.002228;0.002193;0.002216;0.002229;0.002188;0.002260;0.002260;0.002320;0.002185;0.002249;0.001761;0.001591;0.001955;0.001784;0.001787;0.001841;0.001739;0.002194;0.002395;0.002393;0.002260;0.002492;0.002463;0.002393;0.002360;0.002258;0.002322;0.002323;0.002255;0.002421;0.002521;0.002288;0.002322;0.002422;0.002522;0.002257;0…
hCoV-19/cat/Japan/VetC9/2021|EPI_ISL_5104522|2021-08;0.002561;0.002393;0.002358;0.002381;0.002394;0.002353;0.002425;0.002425;0.002485;0.002350;0.002414;0.001926;0.001756;0.002120;0.001949;0.001952;0.002006;0.001904;0.002359;0.002560;0.002558;0.002425;0.002657;0.002628;0.002558;0.002525;0.002423;0.002487;0.002488;0.002420;0.002586;0.002686;0.002453;0.002487;0.002587;0.002687;0.002422;0.002355;0.00…
hCoV-19/Brazil/PR-FIOCRUZ-39866/2021|EPI_ISL_3801863|2021-07-14;0.002692;0.002524;0.002489;0.002512;0.002525;0.002484;0.002556;0.002556;0.002616;0.002481;0.002545;0.002057;0.001887;0.002251;0.002080;0.002083;0.002137;0.002035;0.002490;0.002691;0.002689;0.002556;0.002788;0.002759;0.002689;0.002656;0.002554;0.002618;0.002619;0.002551;0.002717;0.002817;0.002584;0.002618;0.002718;0.002818;0.002553;0.…
hCoV-19/Brazil/PR-FIOCRUZ-38093/2021|EPI_ISL_3801930|2021-07-08;0.002625;0.002457;0.002422;0.002445;0.002458;0.002417;0.002489;0.002489;0.002549;0.002414;0.002478;0.001990;0.001820;0.002184;0.002013;0.002016;0.002070;0.001968;0.002423;0.002624;0.002622;0.002489;0.002721;0.002692;0.002622;0.002589;0.002487;0.002551;0.002552;0.002484;0.002650;0.002750;0.002517;0.002551;0.002651;0.002751;0.002486;0.…
hCoV-19/Brazil/RS-FIOCRUZ-42193/2021|EPI_ISL_3801911|2021-07-07;0.002630;0.002462;0.002427;0.002450;0.002463;0.002422;0.002494;0.002494;0.002554;0.002419;0.002483;0.001995;0.001825;0.002189;0.002018;0.002021;0.002075;0.001973;0.002428;0.002629;0.002627;0.002494;0.002726;0.002697;0.002627;0.002594;0.002492;0.002556;0.002557;0.002489;0.002655;0.002755;0.002522;0.002556;0.002656;0.002756;0.002491;0.…
hCoV-19/Brazil/PR-FIOCRUZ-38086/2021|EPI_ISL_6100877|2021-07-06;0.002538;0.002370;0.002335;0.002358;0.002371;0.002330;0.002402;0.002402;0.002462;0.002327;0.002391;0.001903;0.001733;0.002097;0.001926;0.001929;0.001983;0.001881;0.002336;0.002537;0.002535;0.002402;0.002634;0.002605;0.002535;0.002502;0.002400;0.002464;0.002465;0.002397;0.002563;0.002663;0.002430;0.002464;0.002564;0.002664;0.002399;0.…
hCoV-19/Brazil/PR-FIOCRUZ-38813/2021|EPI_ISL_3801842|2021-07-05;0.002494;0.002326;0.002291;0.002314;0.002327;0.002286;0.002358;0.002358;0.002418;0.002283;0.002347;0.001859;0.001689;0.002053;0.001882;0.001885;0.001939;0.001837;0.002292;0.002493;0.002491;0.002358;0.002590;0.002561;0.002491;0.002458;0.002356;0.002420;0.002421;0.002353;0.002519;0.002619;0.002386;0.002420;0.002520;0.002620;0.002355;0.…
hCoV-19/Brazil/SC-FIOCRUZ-42761/2021|EPI_ISL_3827926|2021-07-28;0.002602;0.002434;0.002399;0.002422;0.002435;0.002394;0.002466;0.002466;0.002526;0.002391;0.002455;0.001967;0.001797;0.002161;0.001990;0.001993;0.002047;0.001945;0.002400;0.002601;0.002599;0.002466;0.002698;0.002669;0.002599;0.002566;0.002464;0.002528;0.002529;0.002461;0.002627;0.002727;0.002494;0.002528;0.002628;0.002728;0.002463;0.…
hCoV-19/Brazil/PR-FIOCRUZ-47443/2021|EPI_ISL_4237181|2021-07-14;0.002497;0.002329;0.002294;0.002317;0.002330;0.002289;0.002361;0.002361;0.002421;0.002286;0.002350;0.001862;0.001692;0.002056;0.001885;0.001888;0.001942;0.001840;0.002295;0.002496;0.002494;0.002361;0.002593;0.002564;0.002494;0.002461;0.002359;0.002423;0.002424;0.002356;0.002522;0.002622;0.002389;0.002423;0.002523;0.002623;0.002358;0.…
hCoV-19/Brazil/PR-BT76030FI/2021|EPI_ISL_9155544|2021-07-23;0.002462;0.002294;0.002259;0.002282;0.002295;0.002254;0.002326;0.002326;0.002386;0.002251;0.002315;0.001827;0.001657;0.002021;0.001850;0.001853;0.001907;0.001805;0.002260;0.002461;0.002459;0.002326;0.002558;0.002529;0.002459;0.002426;0.002324;0.002388;0.002389;0.002321;0.002487;0.002587;0.002354;0.002388;0.002488;0.002588;0.002323;0.0022…
hCoV-19/dog/Switzerland/ZH-UZH-P1784_USZ22_Tier1_F1/2021|EPI_ISL_9461294|2021-11-16;0.002359;0.002191;0.002156;0.002179;0.002192;0.002151;0.002223;0.002223;0.002283;0.002148;0.002212;0.001724;0.001554;0.001918;0.001747;0.001750;0.001804;0.001702;0.002157;0.002358;0.002356;0.002223;0.002455;0.002426;0.002356;0.002323;0.002221;0.002285;0.002286;0.002218;0.002384;0.002484;0.002251;0.002285;0.002385;…
hCoV-19/cat/Switzerland/ZH-UZH-P1784_USZ22_Tier2/2021|EPI_ISL_9461296|2021-11-16;0.002425;0.002257;0.002222;0.002245;0.002258;0.002217;0.002289;0.002289;0.002349;0.002214;0.002278;0.001790;0.001620;0.001984;0.001813;0.001816;0.001870;0.001768;0.002223;0.002424;0.002422;0.002289;0.002521;0.002492;0.002422;0.002389;0.002287;0.002351;0.002352;0.002284;0.002450;0.002550;0.002317;0.002351;0.002451;0.0…
hCoV-19/dog/Switzerland/ZH-UZH-P1784_USZ29_Tier1/2021|EPI_ISL_9461295|2021-11-24;0.002559;0.002391;0.002356;0.002379;0.002392;0.002351;0.002423;0.002423;0.002483;0.002348;0.002412;0.001924;0.001754;0.002118;0.001947;0.001950;0.002004;0.001902;0.002357;0.002558;0.002556;0.002423;0.002655;0.002626;0.002556;0.002523;0.002421;0.002485;0.002486;0.002418;0.002584;0.002684;0.002451;0.002485;0.002585;0.0…
hCoV-19/dog/Thailand/CU27791/2021|EPI_ISL_5315539|2021-09-14;0.002492;0.002324;0.002289;0.002312;0.002325;0.002284;0.002356;0.002356;0.002416;0.002281;0.002345;0.001857;0.001687;0.002051;0.001880;0.001883;0.001937;0.001835;0.002290;0.002491;0.002489;0.002356;0.002588;0.002559;0.002489;0.002456;0.002354;0.002418;0.002419;0.002351;0.002517;0.002617;0.002384;0.002418;0.002518;0.002618;0.002353;0.002…
OK539641.1_Severe_acute;0.002492;0.002324;0.002289;0.002312;0.002325;0.002284;0.002356;0.002356;0.002416;0.002281;0.002345;0.001857;0.001687;0.002051;0.001880;0.001883;0.001937;0.001835;0.002290;0.002491;0.002489;0.002356;0.002588;0.002559;0.002489;0.002456;0.002354;0.002418;0.002419;0.002351;0.002517;0.002617;0.002384;0.002418;0.002518;0.002618;0.002353;0.002286;0.002384;0.002383;0.002517;0.0024…
hCoV-19/Brazil/SP-IB_123942/2021|EPI_ISL_3374332|2021-07-27;0.002424;0.002256;0.002221;0.002244;0.002257;0.002216;0.002288;0.002288;0.002348;0.002213;0.002277;0.001789;0.001619;0.001983;0.001812;0.001815;0.001869;0.001767;0.002222;0.002423;0.002421;0.002288;0.002520;0.002491;0.002421;0.002388;0.002286;0.002350;0.002351;0.002283;0.002449;0.002549;0.002316;0.002350;0.002450;0.002550;0.002285;0.0022…
hCoV-19/Brazil/SP-L170-CD16397/2021|EPI_ISL_3668639|2021-07-29;0.002430;0.002262;0.002227;0.002250;0.002263;0.002222;0.002294;0.002294;0.002354;0.002219;0.002283;0.001795;0.001625;0.001989;0.001818;0.001821;0.001875;0.001773;0.002228;0.002429;0.002427;0.002294;0.002526;0.002497;0.002427;0.002394;0.002292;0.002356;0.002357;0.002289;0.002455;0.002555;0.002322;0.002356;0.002456;0.002556;0.002291;0.0…
hCoV-19/dog/Botswana/R36B40-BHP-AAB114631/2021|EPI_ISL_8900015|2021-08-04;0.002477;0.002309;0.002274;0.002297;0.002310;0.002269;0.002341;0.002341;0.002401;0.002266;0.002330;0.001842;0.001672;0.002036;0.001865;0.001868;0.001922;0.001820;0.002275;0.002476;0.002474;0.002341;0.002573;0.002544;0.002474;0.002441;0.002339;0.002403;0.002404;0.002336;0.002502;0.002602;0.002369;0.002403;0.002503;0.002603;0…
hCoV-19/Brazil/RS-FIOCRUZ-40615/2021|EPI_ISL_3801918|2021-07-19;0.002209;0.002041;0.002006;0.002029;0.002042;0.002001;0.002073;0.002073;0.002133;0.001998;0.002062;0.001574;0.001404;0.001768;0.001597;0.001600;0.001654;0.001552;0.002007;0.002208;0.002206;0.002073;0.002305;0.002276;0.002206;0.002173;0.002071;0.002135;0.002136;0.002068;0.002234;0.002334;0.002101;0.002135;0.002235;0.002335;0.002070;0.…
hCoV-19/dog/USA/FL-21-025578-001/2021|EPI_ISL_5761517|2021-08-18;0.002374;0.002206;0.002171;0.002194;0.002207;0.002166;0.002238;0.002238;0.002298;0.002163;0.002227;0.001739;0.001569;0.001933;0.001762;0.001765;0.001819;0.001717;0.002172;0.002373;0.002371;0.002238;0.002470;0.002441;0.002371;0.002338;0.002236;0.002300;0.002301;0.002233;0.002399;0.002499;0.002266;0.002300;0.002400;0.002500;0.002235;0…
hCoV-19/dog/USA/FL-21-022193-001/2021|EPI_ISL_5761526|2021-07-26;0.002342;0.002174;0.002139;0.002162;0.002175;0.002134;0.002206;0.002206;0.002266;0.002131;0.002195;0.001707;0.001537;0.001901;0.001730;0.001733;0.001787;0.001685;0.002140;0.002341;0.002339;0.002206;0.002438;0.002409;0.002339;0.002306;0.002204;0.002268;0.002269;0.002201;0.002367;0.002467;0.002234;0.002268;0.002368;0.002468;0.002203;0…
hCoV-19/Brazil/ES-FIOCRUZ-54192/2021|EPI_ISL_5390510|2021-07-13;0.002216;0.002048;0.002013;0.002036;0.002049;0.002008;0.002080;0.002080;0.002140;0.002005;0.002069;0.001581;0.001411;0.001775;0.001604;0.001607;0.001661;0.001559;0.002014;0.002215;0.002213;0.002080;0.002312;0.002283;0.002213;0.002180;0.002078;0.002142;0.002143;0.002075;0.002241;0.002341;0.002108;0.002142;0.002242;0.002342;0.002077;0.…
hCoV-19/cat/Thailand/CU27516/2021|EPI_ISL_5320246|2021-07-15;0.002256;0.002088;0.002053;0.002076;0.002089;0.002048;0.002120;0.002120;0.002180;0.002045;0.002109;0.001621;0.001451;0.001815;0.001644;0.001647;0.001701;0.001599;0.002054;0.002255;0.002253;0.002120;0.002352;0.002323;0.002253;0.002220;0.002118;0.002182;0.002183;0.002115;0.002281;0.002381;0.002148;0.002182;0.002282;0.002382;0.002117;0.002…
OK555092.3_Severe_acute;0.002256;0.002088;0.002053;0.002076;0.002089;0.002048;0.002120;0.002120;0.002180;0.002045;0.002109;0.001621;0.001451;0.001815;0.001644;0.001647;0.001701;0.001599;0.002054;0.002255;0.002253;0.002120;0.002352;0.002323;0.002253;0.002220;0.002118;0.002182;0.002183;0.002115;0.002281;0.002381;0.002148;0.002182;0.002282;0.002382;0.002117;0.002050;0.002148;0.002147;0.002281;0.0022…
hCoV-19/dog/USA/CT-CVMDL-1/2021|EPI_ISL_1241386|2021-02-12;0.001949;0.001781;0.001746;0.001769;0.001782;0.001741;0.001813;0.001813;0.001873;0.001738;0.001802;0.001314;0.001144;0.001508;0.001337;0.001340;0.001394;0.001292;0.001747;0.001948;0.001946;0.001813;0.002045;0.002016;0.001946;0.001913;0.001811;0.001875;0.001876;0.001808;0.001974;0.002074;0.001841;0.001875;0.001975;0.002075;0.001810;0.00174…
hCoV-19/dog/USA/KS-20-035363-001/2020|EPI_ISL_3010052|2020-12;0.001896;0.001728;0.001693;0.001716;0.001729;0.001688;0.001760;0.001760;0.001820;0.001685;0.001749;0.001261;0.001091;0.001455;0.001284;0.001287;0.001341;0.001239;0.001694;0.001895;0.001893;0.001760;0.001992;0.001963;0.001893;0.001860;0.001758;0.001822;0.001823;0.001755;0.001921;0.002021;0.001788;0.001822;0.001922;0.002022;0.001757;0.00…
hCoV-19/dog/USA/TX-TAMU-173-20-028046-004/2020|EPI_ISL_3128555|2020-09-14;0.001761;0.001593;0.001558;0.001581;0.001594;0.001553;0.001625;0.001625;0.001685;0.001550;0.001614;0.001126;0.000956;0.001320;0.001149;0.001152;0.001206;0.001104;0.001559;0.001760;0.001758;0.001625;0.001857;0.001828;0.001758;0.001725;0.001623;0.001687;0.001688;0.001620;0.001786;0.001886;0.001653;0.001687;0.001787;0.001887;0…
hCoV-19/cat/USA/FL-21-003328-001/2021|EPI_ISL_2958981|2021-01-26;0.001960;0.001792;0.001757;0.001780;0.001793;0.001752;0.001824;0.001824;0.001884;0.001749;0.001813;0.001325;0.001155;0.001519;0.001348;0.001351;0.001405;0.001303;0.001758;0.001959;0.001957;0.001824;0.002056;0.002027;0.001957;0.001924;0.001822;0.001886;0.001887;0.001819;0.001985;0.002085;0.001852;0.001886;0.001986;0.002086;0.001821;0…
hCoV-19/cat/USA/AR-21-001379-001/2021|EPI_ISL_2958984|2021-01-07;0.001994;0.001826;0.001791;0.001814;0.001827;0.001786;0.001858;0.001858;0.001918;0.001783;0.001847;0.001359;0.001189;0.001553;0.001382;0.001385;0.001439;0.001337;0.001792;0.001993;0.001991;0.001858;0.002090;0.002061;0.001991;0.001958;0.001856;0.001920;0.001921;0.001853;0.002019;0.002119;0.001886;0.001920;0.002020;0.002120;0.001855;0…
hCoV-19/cat/USA/FL-BPHL-1081/2021|EPI_ISL_1218882|2021-02-22;0.001993;0.001825;0.001790;0.001813;0.001826;0.001785;0.001857;0.001857;0.001917;0.001782;0.001846;0.001358;0.001188;0.001552;0.001381;0.001384;0.001438;0.001336;0.001791;0.001992;0.001990;0.001857;0.002089;0.002060;0.001990;0.001957;0.001855;0.001919;0.001920;0.001852;0.002018;0.002118;0.001885;0.001919;0.002019;0.002119;0.001854;0.001…
hCoV-19/cat/USA/FL-BPHL-1082/2021|EPI_ISL_1218883|2021-02-22;0.002042;0.001874;0.001839;0.001862;0.001875;0.001834;0.001906;0.001906;0.001966;0.001831;0.001895;0.001407;0.001237;0.001601;0.001430;0.001433;0.001487;0.001385;0.001840;0.002041;0.002039;0.001906;0.002138;0.002109;0.002039;0.002006;0.001904;0.001968;0.001969;0.001901;0.002067;0.002167;0.001934;0.001968;0.002068;0.002168;0.001903;0.001…
hCoV-19/cat/USA/FL-BPHL-1083/2021|EPI_ISL_1218884|2021-02-22;0.001958;0.001790;0.001755;0.001778;0.001791;0.001750;0.001822;0.001822;0.001882;0.001747;0.001811;0.001323;0.001153;0.001517;0.001346;0.001349;0.001403;0.001301;0.001756;0.001957;0.001955;0.001822;0.002054;0.002025;0.001955;0.001922;0.001820;0.001884;0.001885;0.001817;0.001983;0.002083;0.001850;0.001884;0.001984;0.002084;0.001819;0.001…
hCoV-19/cat/USA/WA-21-032634-002s/2021|EPI_ISL_8897004|2021-04-23;0.002226;0.002058;0.002023;0.002046;0.002059;0.002018;0.002090;0.002090;0.002150;0.002015;0.002079;0.001591;0.001421;0.001785;0.001614;0.001617;0.001671;0.001569;0.002024;0.002225;0.002223;0.002090;0.002322;0.002293;0.002223;0.002190;0.002088;0.002152;0.002153;0.002085;0.002251;0.002351;0.002118;0.002152;0.002252;0.002352;0.002087;…
hCoV-19/cat/USA/KS-21-000218-001/2021|EPI_ISL_2958986|2021-01-04;0.001927;0.001759;0.001724;0.001747;0.001760;0.001719;0.001791;0.001791;0.001851;0.001716;0.001780;0.001292;0.001122;0.001486;0.001315;0.001318;0.001372;0.001270;0.001725;0.001926;0.001924;0.001791;0.002023;0.001994;0.001924;0.001891;0.001789;0.001853;0.001854;0.001786;0.001952;0.002052;0.001819;0.001853;0.001953;0.002053;0.001788;0…
hCoV-19/cat/USA/TX-TAMU-122-20-024801-002/2020|EPI_ISL_3148878|2020-08-13;0.001628;0.001460;0.001425;0.001448;0.001461;0.001420;0.001492;0.001492;0.001552;0.001417;0.001481;0.000993;0.000823;0.001187;0.001016;0.001019;0.001073;0.000971;0.001426;0.001627;0.001625;0.001492;0.001724;0.001695;0.001625;0.001592;0.001490;0.001554;0.001555;0.001487;0.001653;0.001753;0.001520;0.001554;0.001654;0.001754;0…
hCoV-19/cat/USA/TX-TAMU-212-20-029604-001/2020|EPI_ISL_3128552|2020-10-06;0.002029;0.001861;0.001826;0.001849;0.001862;0.001821;0.001893;0.001893;0.001953;0.001818;0.001882;0.001394;0.001224;0.001588;0.001417;0.001420;0.001474;0.001372;0.001827;0.002028;0.002026;0.001893;0.002125;0.002096;0.002026;0.001993;0.001891;0.001955;0.001956;0.001888;0.002054;0.002154;0.001921;0.001955;0.002055;0.002155;0…
hCoV-19/dog/USA/TX-TAMU-282-20-032807-012/2020|EPI_ISL_8317060|2020-10-22;0.001691;0.001523;0.001488;0.001511;0.001524;0.001483;0.001555;0.001555;0.001615;0.001480;0.001544;0.001056;0.000886;0.001250;0.001079;0.001082;0.001136;0.001034;0.001489;0.001690;0.001688;0.001555;0.001787;0.001758;0.001688;0.001655;0.001553;0.001617;0.001618;0.001550;0.001716;0.001816;0.001583;0.001617;0.001717;0.001817;0…
hCoV-19/dog/USA/TX-TAMU-205-20-028754-002/2020|EPI_ISL_3128553|2020-09-24;0.001716;0.001548;0.001513;0.001536;0.001549;0.001508;0.001580;0.001580;0.001640;0.001505;0.001569;0.001081;0.000911;0.001275;0.001104;0.001107;0.001161;0.001059;0.001514;0.001715;0.001713;0.001580;0.001812;0.001783;0.001713;0.001680;0.001578;0.001642;0.001643;0.001575;0.001741;0.001841;0.001608;0.001642;0.001742;0.001842;0…
hCoV-19/cat/USA/TX-TAMU-078/2020|EPI_ISL_699509|2020-07-29;0.001551;0.001383;0.001348;0.001371;0.001384;0.001343;0.001415;0.001415;0.001475;0.001340;0.001404;0.000916;0.000746;0.001110;0.000939;0.000942;0.000996;0.000894;0.001349;0.001550;0.001548;0.001415;0.001647;0.001618;0.001548;0.001515;0.001413;0.001477;0.001478;0.001410;0.001576;0.001676;0.001443;0.001477;0.001577;0.001677;0.001412;0.00134…
MW263337.1_Severe_acute;0.001551;0.001383;0.001348;0.001371;0.001384;0.001343;0.001415;0.001415;0.001475;0.001340;0.001404;0.000916;0.000746;0.001110;0.000939;0.000942;0.000996;0.000894;0.001349;0.001550;0.001548;0.001415;0.001647;0.001618;0.001548;0.001515;0.001413;0.001477;0.001478;0.001410;0.001576;0.001676;0.001443;0.001477;0.001577;0.001677;0.001412;0.001345;0.001443;0.001442;0.001576;0.0015…
hCoV-19/cat/USA/TX-TAMU-252-20-031373-005/2020|EPI_ISL_3010055|2020-10-15;0.001746;0.001578;0.001543;0.001566;0.001579;0.001538;0.001610;0.001610;0.001670;0.001535;0.001599;0.001111;0.000941;0.001305;0.001134;0.001137;0.001191;0.001089;0.001544;0.001745;0.001743;0.001610;0.001842;0.001813;0.001743;0.001710;0.001608;0.001672;0.001673;0.001605;0.001771;0.001871;0.001638;0.001672;0.001772;0.001872;0…
hCoV-19/cat/USA/TX-TAMU-250-20-031373-004/2020|EPI_ISL_7974438|2020-10-15;0.001714;0.001546;0.001511;0.001534;0.001547;0.001506;0.001578;0.001578;0.001638;0.001503;0.001567;0.001079;0.000909;0.001273;0.001102;0.001105;0.001159;0.001057;0.001512;0.001713;0.001711;0.001578;0.001810;0.001781;0.001711;0.001678;0.001576;0.001640;0.001641;0.001573;0.001739;0.001839;0.001606;0.001640;0.001740;0.001840;0…
hCoV-19/dog/USA/CT-21-007025-001/2021|EPI_ISL_2930560|2021-03-03;0.001785;0.001617;0.001582;0.001605;0.001618;0.001577;0.001649;0.001649;0.001709;0.001574;0.001638;0.001150;0.000980;0.001344;0.001173;0.001176;0.001230;0.001128;0.001583;0.001784;0.001782;0.001649;0.001881;0.001852;0.001782;0.001749;0.001647;0.001711;0.001712;0.001644;0.001810;0.001910;0.001677;0.001711;0.001811;0.001911;0.001646;0…
hCoV-19/cat/USA/NJ-21-007630-001/2021|EPI_ISL_2930559|2021-03-06;0.001785;0.001617;0.001582;0.001605;0.001618;0.001577;0.001649;0.001649;0.001709;0.001574;0.001638;0.001150;0.000980;0.001344;0.001173;0.001176;0.001230;0.001128;0.001583;0.001784;0.001782;0.001649;0.001881;0.001852;0.001782;0.001749;0.001647;0.001711;0.001712;0.001644;0.001810;0.001910;0.001677;0.001711;0.001811;0.001911;0.001646;0…
hCoV-19/dog/USA/FL-21-002342-001/2021|EPI_ISL_2958983|2021-01-15;0.001852;0.001684;0.001649;0.001672;0.001685;0.001644;0.001716;0.001716;0.001776;0.001641;0.001705;0.001217;0.001047;0.001411;0.001240;0.001243;0.001297;0.001195;0.001650;0.001851;0.001849;0.001716;0.001948;0.001919;0.001849;0.001816;0.001714;0.001778;0.001779;0.001711;0.001877;0.001977;0.001744;0.001778;0.001878;0.001978;0.001713;0…
hCoV-19/dog/USA/TX-TAMU-149-20-024807-001/2020|EPI_ISL_3128557|2020-08-21;0.001593;0.001425;0.001390;0.001413;0.001426;0.001385;0.001457;0.001457;0.001517;0.001382;0.001446;0.000958;0.000788;0.001152;0.000981;0.000984;0.001038;0.000936;0.001391;0.001592;0.001590;0.001457;0.001689;0.001660;0.001590;0.001557;0.001455;0.001519;0.001520;0.001452;0.001618;0.001718;0.001485;0.001519;0.001619;0.001719;0…
hCoV-19/cat/USA/CA-20-018091-001/2020|EPI_ISL_3152900|2020-06-25;0.001662;0.001494;0.001459;0.001482;0.001495;0.001454;0.001526;0.001526;0.001586;0.001451;0.001515;0.001027;0.000857;0.001221;0.001050;0.001053;0.001107;0.001005;0.001460;0.001661;0.001659;0.001526;0.001758;0.001729;0.001659;0.001626;0.001524;0.001588;0.001589;0.001521;0.001687;0.001787;0.001554;0.001588;0.001688;0.001788;0.001523;0…
OV078965.1_Severe_acute;0.001688;0.001520;0.001485;0.001508;0.001521;0.001480;0.001552;0.001552;0.001612;0.001477;0.001541;0.001053;0.000883;0.001247;0.001076;0.001079;0.001133;0.001031;0.001486;0.001687;0.001685;0.001552;0.001784;0.001755;0.001685;0.001652;0.001550;0.001614;0.001615;0.001547;0.001713;0.001813;0.001580;0.001614;0.001714;0.001814;0.001549;0.001482;0.001580;0.001579;0.001713;0.0016…
hCoV-19/dog/USA/20-021507-001/2020|EPI_ISL_3148884|2020-07-22;0.001458;0.001290;0.001255;0.001278;0.001291;0.001250;0.001322;0.001322;0.001382;0.001247;0.001311;0.000823;0.000653;0.001017;0.000846;0.000849;0.000903;0.000801;0.001256;0.001457;0.001455;0.001322;0.001554;0.001525;0.001455;0.001422;0.001320;0.001384;0.001385;0.001317;0.001483;0.001583;0.001350;0.001384;0.001484;0.001584;0.001319;0.00…
hCoV-19/cat/USA/PA-20-029571-001/2020|EPI_ISL_3128551|2020-10-02;0.001689;0.001521;0.001486;0.001509;0.001522;0.001481;0.001553;0.001553;0.001613;0.001478;0.001542;0.001054;0.000884;0.001248;0.001077;0.001080;0.001134;0.001032;0.001487;0.001688;0.001686;0.001553;0.001785;0.001756;0.001686;0.001653;0.001551;0.001615;0.001616;0.001548;0.001714;0.001814;0.001581;0.001615;0.001715;0.001815;0.001550;0…
hCoV-19/cat/USA/20-024092-001/2020|EPI_ISL_3148881|2020-08-17;0.001655;0.001487;0.001452;0.001475;0.001488;0.001447;0.001519;0.001519;0.001579;0.001444;0.001508;0.001020;0.000850;0.001214;0.001043;0.001046;0.001100;0.000998;0.001453;0.001654;0.001652;0.001519;0.001751;0.001722;0.001652;0.001619;0.001517;0.001581;0.001582;0.001514;0.001680;0.001780;0.001547;0.001581;0.001681;0.001781;0.001516;0.00…
hCoV-19/cat/USA/TX-TAMU-057/2020|EPI_ISL_699507|2020-07-17;0.001626;0.001458;0.001423;0.001446;0.001459;0.001418;0.001490;0.001490;0.001550;0.001415;0.001479;0.000991;0.000821;0.001185;0.001014;0.001017;0.001071;0.000969;0.001424;0.001625;0.001623;0.001490;0.001722;0.001693;0.001623;0.001590;0.001488;0.001552;0.001553;0.001485;0.001651;0.001751;0.001518;0.001552;0.001652;0.001752;0.001487;0.00142…
MW263335.1_Severe_acute;0.001626;0.001458;0.001423;0.001446;0.001459;0.001418;0.001490;0.001490;0.001550;0.001415;0.001479;0.000991;0.000821;0.001185;0.001014;0.001017;0.001071;0.000969;0.001424;0.001625;0.001623;0.001490;0.001722;0.001693;0.001623;0.001590;0.001488;0.001552;0.001553;0.001485;0.001651;0.001751;0.001518;0.001552;0.001652;0.001752;0.001487;0.001420;0.001518;0.001517;0.001651;0.0016…
hCoV-19/dog/USA/TX-TAMU-096-20-024606-001/2020|EPI_ISL_3148880|2020-08-11;0.001557;0.001389;0.001354;0.001377;0.001390;0.001349;0.001421;0.001421;0.001481;0.001346;0.001410;0.000922;0.000752;0.001116;0.000945;0.000948;0.001002;0.000900;0.001355;0.001556;0.001554;0.001421;0.001653;0.001624;0.001554;0.001521;0.001419;0.001483;0.001484;0.001416;0.001582;0.001682;0.001449;0.001483;0.001583;0.001683;0…
hCoV-19/cat/USA/TX-TAMU-146-20-024806-001/2020|EPI_ISL_3128559|2020-08-21;0.001557;0.001389;0.001354;0.001377;0.001390;0.001349;0.001421;0.001421;0.001481;0.001346;0.001410;0.000922;0.000752;0.001116;0.000945;0.000948;0.001002;0.000900;0.001355;0.001556;0.001554;0.001421;0.001653;0.001624;0.001554;0.001521;0.001419;0.001483;0.001484;0.001416;0.001582;0.001682;0.001449;0.001483;0.001583;0.001683;0…
hCoV-19/cat/USA/TX-TAMU-270-20-032807-007/2020|EPI_ISL_3010053|2020-10-22;0.001655;0.001487;0.001452;0.001475;0.001488;0.001447;0.001519;0.001519;0.001579;0.001444;0.001508;0.001020;0.000850;0.001214;0.001043;0.001046;0.001100;0.000998;0.001453;0.001654;0.001652;0.001519;0.001751;0.001722;0.001652;0.001619;0.001517;0.001581;0.001582;0.001514;0.001680;0.001780;0.001547;0.001581;0.001681;0.001781;0…
hCoV-19/cat/USA/TX-TAMU-269-20-032807-002/2020|EPI_ISL_3010054|2020-10-22;0.001655;0.001487;0.001452;0.001475;0.001488;0.001447;0.001519;0.001519;0.001579;0.001444;0.001508;0.001020;0.000850;0.001214;0.001043;0.001046;0.001100;0.000998;0.001453;0.001654;0.001652;0.001519;0.001751;0.001722;0.001652;0.001619;0.001517;0.001581;0.001582;0.001514;0.001680;0.001780;0.001547;0.001581;0.001681;0.001781;0…
hCoV-19/cat/USA/MN-20-014543-001/2020|EPI_ISL_3152902|2020-05-20;0.001456;0.001288;0.001253;0.001276;0.001289;0.001248;0.001320;0.001320;0.001380;0.001245;0.001309;0.000821;0.000651;0.001015;0.000844;0.000847;0.000901;0.000799;0.001254;0.001455;0.001453;0.001320;0.001552;0.001523;0.001453;0.001420;0.001318;0.001382;0.001383;0.001315;0.001481;0.001581;0.001348;0.001382;0.001482;0.001582;0.001317;0…
hCoV-19/dog/USA/PA-20-037287-001/2020|EPI_ISL_3010051|2020-12-14;0.001749;0.001581;0.001546;0.001569;0.001582;0.001541;0.001613;0.001613;0.001673;0.001538;0.001602;0.001114;0.000944;0.001308;0.001137;0.001140;0.001194;0.001092;0.001547;0.001748;0.001746;0.001613;0.001845;0.001816;0.001746;0.001713;0.001611;0.001675;0.001676;0.001608;0.001774;0.001874;0.001641;0.001675;0.001775;0.001875;0.001610;0…
hCoV-19/dog/Argentina/PAIS-A0642/2020|EPI_ISL_4344704|2020-11-11;0.001470;0.001302;0.001267;0.001290;0.001303;0.001262;0.001334;0.001334;0.001394;0.001259;0.001323;0.000835;0.000665;0.001029;0.000858;0.000861;0.000915;0.000813;0.001268;0.001469;0.001467;0.001334;0.001566;0.001537;0.001467;0.001434;0.001332;0.001396;0.001397;0.001329;0.001495;0.001595;0.001362;0.001396;0.001496;0.001596;0.001331;0…
hCoV-19/cat/Argentina/PAIS-A0344/2020|EPI_ISL_1914577|2020-09-05;0.001774;0.001606;0.001571;0.001594;0.001607;0.001566;0.001638;0.001638;0.001698;0.001563;0.001627;0.001139;0.000969;0.001333;0.001162;0.001165;0.001219;0.001117;0.001572;0.001773;0.001771;0.001638;0.001870;0.001841;0.001771;0.001738;0.001636;0.001700;0.001701;0.001633;0.001799;0.001899;0.001666;0.001700;0.001800;0.001900;0.001635;0…
hCoV-19/cat/USA/AZ-TG787435/2021|EPI_ISL_1525089|2021-03-16;0.001768;0.001600;0.001565;0.001588;0.001601;0.001560;0.001632;0.001632;0.001692;0.001557;0.001621;0.001133;0.000963;0.001327;0.001156;0.001159;0.001213;0.001111;0.001566;0.001767;0.001765;0.001632;0.001864;0.001835;0.001765;0.001732;0.001630;0.001694;0.001695;0.001627;0.001793;0.001893;0.001660;0.001694;0.001794;0.001894;0.001629;0.0015…
hCoV-19/cat/USA/AZ-21-004025-001/2021|EPI_ISL_2930561|2021-01-29;0.001941;0.001773;0.001738;0.001761;0.001774;0.001733;0.001805;0.001805;0.001865;0.001730;0.001794;0.001306;0.001136;0.001500;0.001329;0.001332;0.001386;0.001284;0.001739;0.001940;0.001938;0.001805;0.002037;0.002008;0.001938;0.001905;0.001803;0.001867;0.001868;0.001800;0.001966;0.002066;0.001833;0.001867;0.001967;0.002067;0.001802;0…
hCoV-19/cat/USA/CA-21-003696-001/2021|EPI_ISL_2958980|2021-01-30;0.001915;0.001747;0.001712;0.001735;0.001748;0.001707;0.001779;0.001779;0.001839;0.001704;0.001768;0.001280;0.001110;0.001474;0.001303;0.001306;0.001360;0.001258;0.001713;0.001914;0.001912;0.001779;0.002011;0.001982;0.001912;0.001879;0.001777;0.001841;0.001842;0.001774;0.001940;0.002040;0.001807;0.001841;0.001941;0.002041;0.001776;0…
hCoV-19/dog/France/PAC-IHU-D53/2020|EPI_ISL_2566664|2020-11;0.002067;0.001899;0.001864;0.001887;0.001900;0.001859;0.001931;0.001931;0.001991;0.001856;0.001920;0.001432;0.001262;0.001626;0.001455;0.001458;0.001512;0.001410;0.001865;0.002066;0.002064;0.001931;0.002163;0.002134;0.002064;0.002031;0.001929;0.001993;0.001994;0.001926;0.002092;0.002192;0.001959;0.001993;0.002093;0.002193;0.001928;0.0018…
hCoV-19/cat/Switzerland/SG-UZH-25025/2020|EPI_ISL_2521767|2020-12-17;0.001920;0.001752;0.001717;0.001740;0.001753;0.001712;0.001784;0.001784;0.001844;0.001709;0.001773;0.001285;0.001115;0.001479;0.001308;0.001311;0.001365;0.001263;0.001718;0.001919;0.001917;0.001784;0.002016;0.001987;0.001917;0.001884;0.001782;0.001846;0.001847;0.001779;0.001945;0.002045;0.001812;0.001846;0.001946;0.002046;0.0017…
hCoV-19/cat/Switzerland/ZH-UZH-USZ_10_Tier_2/2021|EPI_ISL_2521769|2021-01-20;0.002019;0.001851;0.001816;0.001839;0.001852;0.001811;0.001883;0.001883;0.001943;0.001808;0.001872;0.001384;0.001214;0.001578;0.001407;0.001410;0.001464;0.001362;0.001817;0.002018;0.002016;0.001883;0.002115;0.002086;0.002016;0.001983;0.001881;0.001945;0.001946;0.001878;0.002044;0.002144;0.001911;0.001945;0.002045;0.00214…
hCoV-19/cat/France/un-ENVT-LHOOQ/2020|EPI_ISL_873210|2020-09-24;0.002006;0.001838;0.001803;0.001826;0.001839;0.001798;0.001870;0.001870;0.001930;0.001795;0.001859;0.001371;0.001201;0.001565;0.001394;0.001397;0.001451;0.001349;0.001804;0.002005;0.002003;0.001870;0.002102;0.002073;0.002003;0.001970;0.001868;0.001932;0.001933;0.001865;0.002031;0.002131;0.001898;0.001932;0.002032;0.002132;0.001867;0.…
MW513511.1_Severe_acute;0.002006;0.001838;0.001803;0.001826;0.001839;0.001798;0.001870;0.001870;0.001930;0.001795;0.001859;0.001371;0.001201;0.001565;0.001394;0.001397;0.001451;0.001349;0.001804;0.002005;0.002003;0.001870;0.002102;0.002073;0.002003;0.001970;0.001868;0.001932;0.001933;0.001865;0.002031;0.002131;0.001898;0.001932;0.002032;0.002132;0.001867;0.001800;0.001898;0.001897;0.002031;0.0019…
hCoV-19/cat/Switzerland/ZH-UZH-S20_1829/2020|EPI_ISL_2521766|2020-12-30;0.001782;0.001614;0.001579;0.001602;0.001615;0.001574;0.001646;0.001646;0.001706;0.001571;0.001635;0.001147;0.000977;0.001341;0.001170;0.001173;0.001227;0.001125;0.001580;0.001781;0.001779;0.001646;0.001878;0.001849;0.001779;0.001746;0.001644;0.001708;0.001709;0.001641;0.001807;0.001907;0.001674;0.001708;0.001808;0.001908;0.0…
hCoV-19/cat/Netherlands/UN-EMC-1/2020|EPI_ISL_722300|2020-09-08;0.001727;0.001559;0.001524;0.001547;0.001560;0.001519;0.001591;0.001591;0.001651;0.001516;0.001580;0.001092;0.000922;0.001286;0.001115;0.001118;0.001172;0.001070;0.001525;0.001726;0.001724;0.001591;0.001823;0.001794;0.001724;0.001691;0.001589;0.001653;0.001654;0.001586;0.001752;0.001852;0.001619;0.001653;0.001753;0.001853;0.001588;0.…
hCoV-19/dog/Colombia/COR-U117/2021|EPI_ISL_8422346|2021-04-26;0.002129;0.001961;0.001926;0.001949;0.001962;0.001921;0.001993;0.001993;0.002053;0.001918;0.001982;0.001494;0.001324;0.001688;0.001517;0.001520;0.001574;0.001472;0.001927;0.002128;0.002126;0.001993;0.002225;0.002196;0.002126;0.002093;0.001991;0.002055;0.002056;0.001988;0.002154;0.002254;0.002021;0.002055;0.002155;0.002255;0.001990;0.00…
hCoV-19/cat/Colombia/COR-U04/2021|EPI_ISL_2339859|2021-01-26;0.001580;0.001412;0.001377;0.001400;0.001413;0.001372;0.001444;0.001444;0.001504;0.001369;0.001433;0.000945;0.000775;0.001139;0.000968;0.000971;0.001025;0.000923;0.001378;0.001579;0.001577;0.001444;0.001676;0.001647;0.001577;0.001544;0.001442;0.001506;0.001507;0.001439;0.001605;0.001705;0.001472;0.001506;0.001606;0.001706;0.001441;0.001…
hCoV-19/dog/USA/GA-20-017487-002/2020|EPI_ISL_3152901|2020-06-22;0.001618;0.001450;0.001415;0.001438;0.001451;0.001410;0.001482;0.001482;0.001542;0.001407;0.001471;0.000983;0.000813;0.001177;0.001006;0.001009;0.001063;0.000961;0.001416;0.001617;0.001615;0.001482;0.001714;0.001685;0.001615;0.001582;0.001480;0.001544;0.001545;0.001477;0.001643;0.001743;0.001510;0.001544;0.001644;0.001744;0.001479;0…
hCoV-19/cat/USA/20-023409-001/2020|EPI_ISL_3148883|2020-08-10;0.001485;0.001317;0.001282;0.001305;0.001318;0.001277;0.001349;0.001349;0.001409;0.001274;0.001338;0.000850;0.000680;0.001044;0.000873;0.000876;0.000930;0.000828;0.001283;0.001484;0.001482;0.001349;0.001581;0.001552;0.001482;0.001449;0.001347;0.001411;0.001412;0.001344;0.001510;0.001610;0.001377;0.001411;0.001511;0.001611;0.001346;0.00…
hCoV-19/dog/Netherlands/un-EMC-2/2020|EPI_ISL_722380|2020-10-29;0.001628;0.001460;0.001425;0.001448;0.001461;0.001420;0.001492;0.001492;0.001552;0.001417;0.001481;0.000993;0.000823;0.001187;0.001016;0.001019;0.001073;0.000971;0.001426;0.001627;0.001625;0.001492;0.001724;0.001695;0.001625;0.001592;0.001490;0.001554;0.001555;0.001487;0.001653;0.001753;0.001520;0.001554;0.001654;0.001754;0.001489;0.…
hCoV-19/cat/Italy/VE-IZSVe-20DIA30040-2/2020|EPI_ISL_962892|2020-11-27;0.001885;0.001717;0.001682;0.001705;0.001718;0.001677;0.001749;0.001749;0.001809;0.001674;0.001738;0.001250;0.001080;0.001444;0.001273;0.001276;0.001330;0.001228;0.001683;0.001884;0.001882;0.001749;0.001981;0.001952;0.001882;0.001849;0.001747;0.001811;0.001812;0.001744;0.001910;0.002010;0.001777;0.001811;0.001911;0.002011;0.00…
hCoV-19/dog/Italy/Dog399-20BA/2020|EPI_ISL_730652|2020-11-04;0.001648;0.001480;0.001445;0.001468;0.001481;0.001440;0.001512;0.001512;0.001572;0.001437;0.001501;0.001013;0.000843;0.001207;0.001036;0.001039;0.001093;0.000991;0.001446;0.001647;0.001645;0.001512;0.001744;0.001715;0.001645;0.001612;0.001510;0.001574;0.001575;0.001507;0.001673;0.001773;0.001540;0.001574;0.001674;0.001774;0.001509;0.001…
MW397523.1_Severe_acute;0.001648;0.001480;0.001445;0.001468;0.001481;0.001440;0.001512;0.001512;0.001572;0.001437;0.001501;0.001013;0.000843;0.001207;0.001036;0.001039;0.001093;0.000991;0.001446;0.001647;0.001645;0.001512;0.001744;0.001715;0.001645;0.001612;0.001510;0.001574;0.001575;0.001507;0.001673;0.001773;0.001540;0.001574;0.001674;0.001774;0.001509;0.001442;0.001540;0.001539;0.001673;0.0016…
hCoV-19/cat/Latvia/2561/2021|EPI_ISL_6204714|2021-02-11;0.001812;0.001644;0.001609;0.001632;0.001645;0.001604;0.001676;0.001676;0.001736;0.001601;0.001665;0.001177;0.001007;0.001371;0.001200;0.001203;0.001257;0.001155;0.001610;0.001811;0.001809;0.001676;0.001908;0.001879;0.001809;0.001776;0.001674;0.001738;0.001739;0.001671;0.001837;0.001937;0.001704;0.001738;0.001838;0.001938;0.001673;0.001606;0…
hCoV-19/dog/Germany/BY-MVP-000002394/2020|EPI_ISL_1751195|2020-11-24;0.001350;0.001182;0.001147;0.001170;0.001183;0.001142;0.001214;0.001214;0.001274;0.001139;0.001203;0.000715;0.000545;0.000909;0.000738;0.000741;0.000795;0.000693;0.001148;0.001349;0.001347;0.001214;0.001446;0.001417;0.001347;0.001314;0.001212;0.001276;0.001277;0.001209;0.001375;0.001475;0.001242;0.001276;0.001376;0.001476;0.0012…
hCoV-19/cat/Belarus/RRPCEM-VIS_1884O/2020|EPI_ISL_2100634|2020-11-19;0.001690;0.001522;0.001487;0.001510;0.001523;0.001482;0.001554;0.001554;0.001614;0.001479;0.001543;0.001055;0.000885;0.001249;0.001078;0.001081;0.001135;0.001033;0.001488;0.001689;0.001687;0.001554;0.001786;0.001757;0.001687;0.001654;0.001552;0.001616;0.001617;0.001549;0.001715;0.001815;0.001582;0.001616;0.001716;0.001816;0.0015…
hCoV-19/cat/USA/CA-21-000296-001/2020|EPI_ISL_2958985|2020-12-28;0.001689;0.001521;0.001486;0.001509;0.001522;0.001481;0.001553;0.001553;0.001613;0.001478;0.001542;0.001054;0.000884;0.001248;0.001077;0.001080;0.001134;0.001032;0.001487;0.001688;0.001686;0.001553;0.001785;0.001756;0.001686;0.001653;0.001551;0.001615;0.001616;0.001548;0.001714;0.001814;0.001581;0.001615;0.001715;0.001815;0.001550;0…
hCoV-19/cat/USA/AL-20-028488-001/2020|EPI_ISL_3128554|2020-09-25;0.001620;0.001452;0.001417;0.001440;0.001453;0.001412;0.001484;0.001484;0.001544;0.001409;0.001473;0.000985;0.000815;0.001179;0.001008;0.001011;0.001065;0.000963;0.001418;0.001619;0.001617;0.001484;0.001716;0.001687;0.001617;0.001584;0.001482;0.001546;0.001547;0.001479;0.001645;0.001745;0.001512;0.001546;0.001646;0.001746;0.001481;0…
hCoV-19/cat/USA/TX-TAMU-197-20-028752-001/2020|EPI_ISL_3128558|2020-09-22;0.001621;0.001453;0.001418;0.001441;0.001454;0.001413;0.001485;0.001485;0.001545;0.001410;0.001474;0.000986;0.000816;0.001180;0.001009;0.001012;0.001066;0.000964;0.001419;0.001620;0.001618;0.001485;0.001717;0.001688;0.001618;0.001585;0.001483;0.001547;0.001548;0.001480;0.001646;0.001746;0.001513;0.001547;0.001647;0.001747;0…
hCoV-19/cat/USA/TX-TAMU-013/2020|EPI_ISL_699506|2020-06-28;0.001522;0.001354;0.001319;0.001342;0.001355;0.001314;0.001386;0.001386;0.001446;0.001311;0.001375;0.000887;0.000717;0.001081;0.000910;0.000913;0.000967;0.000865;0.001320;0.001521;0.001519;0.001386;0.001618;0.001589;0.001519;0.001486;0.001384;0.001448;0.001449;0.001381;0.001547;0.001647;0.001414;0.001448;0.001548;0.001648;0.001383;0.00131…
MW263334.1_Severe_acute;0.001522;0.001354;0.001319;0.001342;0.001355;0.001314;0.001386;0.001386;0.001446;0.001311;0.001375;0.000887;0.000717;0.001081;0.000910;0.000913;0.000967;0.000865;0.001320;0.001521;0.001519;0.001386;0.001618;0.001589;0.001519;0.001486;0.001384;0.001448;0.001449;0.001381;0.001547;0.001647;0.001414;0.001448;0.001548;0.001648;0.001383;0.001316;0.001414;0.001413;0.001547;0.0015…
hCoV-19/cat/USA/TX-TAMU-104-20-024799-001/2020|EPI_ISL_3148879|2020-08-12;0.001420;0.001252;0.001217;0.001240;0.001253;0.001212;0.001284;0.001284;0.001344;0.001209;0.001273;0.000785;0.000615;0.000979;0.000808;0.000811;0.000865;0.000763;0.001218;0.001419;0.001417;0.001284;0.001516;0.001487;0.001417;0.001384;0.001282;0.001346;0.001347;0.001279;0.001445;0.001545;0.001312;0.001346;0.001446;0.001546;0…
hCoV-19/cat/USA/20-023863-001/2020|EPI_ISL_3148882|2020-08-13;0.001653;0.001485;0.001450;0.001473;0.001486;0.001445;0.001517;0.001517;0.001577;0.001442;0.001506;0.001018;0.000848;0.001212;0.001041;0.001044;0.001098;0.000996;0.001451;0.001652;0.001650;0.001517;0.001749;0.001720;0.001650;0.001617;0.001515;0.001579;0.001580;0.001512;0.001678;0.001778;0.001545;0.001579;0.001679;0.001779;0.001514;0.00…
hCoV-19/cat/USA/VA-20-037760-004/2020|EPI_ISL_3010050|2020-12-18;0.001583;0.001415;0.001380;0.001403;0.001416;0.001375;0.001447;0.001447;0.001507;0.001372;0.001436;0.000948;0.000778;0.001142;0.000971;0.000974;0.001028;0.000926;0.001381;0.001582;0.001580;0.001447;0.001679;0.001650;0.001580;0.001547;0.001445;0.001509;0.001510;0.001442;0.001608;0.001708;0.001475;0.001509;0.001609;0.001709;0.001444;0…
hCoV-19/dog/USA/TX-TAMU-392-21-002748-002/2020|EPI_ISL_3148877|2020-12-22;0.001749;0.001581;0.001546;0.001569;0.001582;0.001541;0.001613;0.001613;0.001673;0.001538;0.001602;0.001114;0.000944;0.001308;0.001137;0.001140;0.001194;0.001092;0.001547;0.001748;0.001746;0.001613;0.001845;0.001816;0.001746;0.001713;0.001611;0.001675;0.001676;0.001608;0.001774;0.001874;0.001641;0.001675;0.001775;0.001875;0…
hCoV-19/cat/Hong_Kong/20-04236/2020|EPI_ISL_759858|2020-03-30;0.001382;0.001214;0.001179;0.001202;0.001215;0.001174;0.001246;0.001246;0.001306;0.001171;0.001235;0.000747;0.000577;0.000941;0.000770;0.000773;0.000827;0.000725;0.001180;0.001381;0.001379;0.001246;0.001478;0.001449;0.001379;0.001346;0.001244;0.001308;0.001309;0.001241;0.001407;0.001507;0.001274;0.001308;0.001408;0.001508;0.001243;0.00…
hCoV-19/cat/Spain/CT-IrsiCaixa-G5/2020|EPI_ISL_482820|2020-04-23;0.001311;0.001143;0.001108;0.001131;0.001144;0.001103;0.001175;0.001175;0.001235;0.001100;0.001164;0.000676;0.000506;0.000870;0.000699;0.000702;0.000756;0.000654;0.001109;0.001310;0.001308;0.001175;0.001407;0.001378;0.001308;0.001275;0.001173;0.001237;0.001238;0.001170;0.001336;0.001436;0.001203;0.001237;0.001337;0.001437;0.001172;0…
hCoV-19/dog/Bosnia_and_Herzegovina/VFS-UNSA-LMGFI426/2021|EPI_ISL_6949571|2021-01-27;0.001816;0.001648;0.001613;0.001636;0.001649;0.001608;0.001680;0.001680;0.001740;0.001605;0.001669;0.001181;0.001011;0.001375;0.001204;0.001207;0.001261;0.001159;0.001614;0.001815;0.001813;0.001680;0.001912;0.001883;0.001813;0.001780;0.001678;0.001742;0.001743;0.001675;0.001841;0.001941;0.001708;0.001742;0.001842…
hCoV-19/dog/Bosnia_and_Herzegovina/VFS-UNSA-LMGFI427/2021|EPI_ISL_6949572|2021-03-02;0.001917;0.001749;0.001714;0.001737;0.001750;0.001709;0.001781;0.001781;0.001841;0.001706;0.001770;0.001282;0.001112;0.001476;0.001305;0.001308;0.001362;0.001260;0.001715;0.001916;0.001914;0.001781;0.002013;0.001984;0.001914;0.001881;0.001779;0.001843;0.001844;0.001776;0.001942;0.002042;0.001809;0.001843;0.001943…
hCoV-19/cat/Croatia/4604/2021|EPI_ISL_2674898|2021-04;0.002213;0.002045;0.002010;0.002033;0.002046;0.002005;0.002077;0.002077;0.002137;0.002002;0.002066;0.001578;0.001408;0.001772;0.001601;0.001604;0.001658;0.001556;0.002011;0.002212;0.002210;0.002077;0.002309;0.002280;0.002210;0.002177;0.002075;0.002139;0.002140;0.002072;0.002238;0.002338;0.002105;0.002139;0.002239;0.002339;0.002074;0.002007;0.0…
hCoV-19/cat/France/IDF-53/2020|EPI_ISL_437349|2020-04-17;0.001388;0.001220;0.001185;0.001208;0.001221;0.001180;0.001252;0.001252;0.001312;0.001177;0.001241;0.000753;0.000583;0.000947;0.000776;0.000779;0.000833;0.000731;0.001186;0.001387;0.001385;0.001252;0.001484;0.001455;0.001385;0.001352;0.001250;0.001314;0.001315;0.001247;0.001413;0.001513;0.001280;0.001314;0.001414;0.001514;0.001249;0.001182;…
hCoV-19/cat/Belgium/BE-MG-0320/2020|EPI_ISL_487275|2020-03-11;0.001283;0.001115;0.001080;0.001103;0.001116;0.001075;0.001147;0.001147;0.001207;0.001072;0.001136;0.000648;0.000478;0.000842;0.000671;0.000674;0.000728;0.000626;0.001081;0.001282;0.001280;0.001147;0.001379;0.001350;0.001280;0.001247;0.001145;0.001209;0.001210;0.001142;0.001308;0.001408;0.001175;0.001209;0.001309;0.001409;0.001144;0.00…
MT747438.1_Severe_acute;0.001283;0.001115;0.001080;0.001103;0.001116;0.001075;0.001147;0.001147;0.001207;0.001072;0.001136;0.000648;0.000478;0.000842;0.000671;0.000674;0.000728;0.000626;0.001081;0.001282;0.001280;0.001147;0.001379;0.001350;0.001280;0.001247;0.001145;0.001209;0.001210;0.001142;0.001308;0.001408;0.001175;0.001209;0.001309;0.001409;0.001144;0.001077;0.001175;0.001174;0.001308;0.0012…
hCoV-19/cat/Netherlands/NB04_55/2020|EPI_ISL_1265353|2020-05-30;0.001500;0.001332;0.001297;0.001320;0.001333;0.001292;0.001364;0.001364;0.001424;0.001289;0.001353;0.000865;0.000695;0.001059;0.000888;0.000891;0.000945;0.000843;0.001298;0.001499;0.001497;0.001364;0.001596;0.001567;0.001497;0.001464;0.001362;0.001426;0.001427;0.001359;0.001525;0.001625;0.001392;0.001426;0.001526;0.001626;0.001361;0.…
hCoV-19/dog/USA/TX-TAMU-077/2020|EPI_ISL_699508|2020-07-28;0.001346;0.001178;0.001143;0.001166;0.001179;0.001138;0.001210;0.001210;0.001270;0.001135;0.001199;0.000777;0.000607;0.000971;0.000800;0.000803;0.000857;0.000755;0.001210;0.001411;0.001409;0.001276;0.001508;0.001479;0.001409;0.001376;0.001274;0.001338;0.001339;0.001271;0.001437;0.001537;0.001304;0.001338;0.001438;0.001538;0.001273;0.00120…
MW263336.1_Severe_acute;0.001346;0.001178;0.001143;0.001166;0.001179;0.001138;0.001210;0.001210;0.001270;0.001135;0.001199;0.000777;0.000607;0.000971;0.000800;0.000803;0.000857;0.000755;0.001210;0.001411;0.001409;0.001276;0.001508;0.001479;0.001409;0.001376;0.001274;0.001338;0.001339;0.001271;0.001437;0.001537;0.001304;0.001338;0.001438;0.001538;0.001273;0.001206;0.001304;0.001303;0.001437;0.0014…
hCoV-19/cat/France/un-UCN-JockerR/2021|EPI_ISL_3857106|2021-03-22;0.000663;0.000495;0.000460;0.000483;0.000496;0.000455;0.000527;0.000527;0.000587;0.000452;0.000516;0.001190;0.001020;0.001384;0.001213;0.001216;0.001270;0.001168;0.001623;0.001824;0.001822;0.001689;0.001921;0.001892;0.001822;0.001789;0.001687;0.001751;0.001752;0.001684;0.001850;0.001950;0.001717;0.001751;0.001851;0.001951;0.001686;…
hCoV-19/cat/Italy/PIE-IGA-cat/2021|EPI_ISL_2833776|2021-03-10;0.000449;0.000281;0.000246;0.000269;0.000282;0.000241;0.000313;0.000313;0.000373;0.000238;0.000302;0.001340;0.001170;0.001534;0.001363;0.001366;0.001420;0.001318;0.001773;0.001974;0.001972;0.001839;0.002071;0.002042;0.001972;0.001939;0.001837;0.001901;0.001902;0.001834;0.002000;0.002100;0.001867;0.001901;0.002001;0.002101;0.001836;0.00…
hCoV-19/Brazil/SP-IB_100129/2021|EPI_ISL_1966174|2021-03-08;0.000608;0.000440;0.000405;0.000432;0.000445;0.000404;0.000476;0.000476;0.000536;0.000401;0.000469;0.001511;0.001341;0.001705;0.001534;0.001537;0.001591;0.001489;0.001944;0.002145;0.002143;0.002010;0.002242;0.002213;0.002143;0.002110;0.002008;0.002072;0.002073;0.002005;0.002171;0.002271;0.002038;0.002072;0.002172;0.002272;0.002007;0.0019…
hCoV-19/Brazil/SP-IB_100016/2021|EPI_ISL_2170899|2021-02-27;0.000610;0.000442;0.000407;0.000434;0.000447;0.000406;0.000478;0.000478;0.000538;0.000403;0.000471;0.001513;0.001343;0.001707;0.001536;0.001539;0.001593;0.001491;0.001946;0.002147;0.002145;0.002012;0.002244;0.002215;0.002145;0.002112;0.002010;0.002074;0.002075;0.002007;0.002173;0.002273;0.002040;0.002074;0.002174;0.002274;0.002009;0.0019…
hCoV-19/Brazil/GO-HLAGYN-1455694/2021|EPI_ISL_3254335|2021-02-04;0.000443;0.000275;0.000240;0.000267;0.000280;0.000239;0.000311;0.000311;0.000371;0.000236;0.000304;0.001346;0.001176;0.001540;0.001369;0.001372;0.001426;0.001324;0.001779;0.001980;0.001978;0.001845;0.002077;0.002048;0.001978;0.001945;0.001843;0.001907;0.001908;0.001840;0.002006;0.002106;0.001873;0.001907;0.002007;0.002107;0.001842;0…
hCoV-19/Brazil/SP-reBUT_787377/2021|EPI_ISL_5801873|2021-03-14;0.000573;0.000405;0.000370;0.000401;0.000414;0.000373;0.000445;0.000445;0.000505;0.000370;0.000438;0.001480;0.001310;0.001674;0.001503;0.001506;0.001560;0.001458;0.001913;0.002114;0.002112;0.001979;0.002211;0.002182;0.002112;0.002079;0.001977;0.002041;0.002042;0.001974;0.002140;0.002240;0.002007;0.002041;0.002141;0.002241;0.001976;0.0…
hCoV-19/Brazil/GO-HLAGYN-1529012/2021|EPI_ISL_2187875|2021-03-10;0.000671;0.000503;0.000468;0.000501;0.000514;0.000473;0.000545;0.000545;0.000605;0.000470;0.000538;0.001580;0.001410;0.001774;0.001603;0.001606;0.001660;0.001558;0.002013;0.002214;0.002212;0.002079;0.002311;0.002282;0.002212;0.002179;0.002077;0.002141;0.002142;0.002074;0.002240;0.002340;0.002107;0.002141;0.002241;0.002341;0.002076;0…
hCoV-19/Brazil/PR-IPEC-198/2021|EPI_ISL_2758719|2021-02-16;0.000574;0.000406;0.000371;0.000404;0.000417;0.000376;0.000448;0.000448;0.000508;0.000373;0.000441;0.001483;0.001313;0.001677;0.001506;0.001509;0.001563;0.001461;0.001916;0.002117;0.002115;0.001982;0.002214;0.002185;0.002115;0.002082;0.001980;0.002044;0.002045;0.001977;0.002143;0.002243;0.002010;0.002044;0.002144;0.002244;0.001979;0.00191…
hCoV-19/Brazil/SP-reBUT_874993/2021|EPI_ISL_5802276|2021-03-29;0.000736;0.000568;0.000533;0.000566;0.000579;0.000538;0.000610;0.000610;0.000670;0.000535;0.000603;0.001645;0.001475;0.001839;0.001668;0.001671;0.001725;0.001623;0.002078;0.002279;0.002277;0.002144;0.002376;0.002347;0.002277;0.002244;0.002142;0.002206;0.002207;0.002139;0.002305;0.002405;0.002172;0.002206;0.002306;0.002406;0.002141;0.0…
hCoV-19/dog/USA/TX-TAMU-21-005988-002-466/2021|EPI_ISL_1315074|2021-02-12;0.000639;0.000471;0.000436;0.000469;0.000482;0.000441;0.000513;0.000513;0.000573;0.000438;0.000506;0.001548;0.001378;0.001742;0.001571;0.001574;0.001628;0.001526;0.001981;0.002182;0.002180;0.002047;0.002279;0.002250;0.002180;0.002147;0.002045;0.002109;0.002110;0.002042;0.002208;0.002308;0.002075;0.002109;0.002209;0.002309;0…
hCoV-19/cat/USA/TX-TAMU-21-005988-005-467/2021|EPI_ISL_1315075|2021-02-12;0.000639;0.000471;0.000436;0.000469;0.000482;0.000441;0.000513;0.000513;0.000573;0.000438;0.000506;0.001548;0.001378;0.001742;0.001571;0.001574;0.001628;0.001526;0.001981;0.002182;0.002180;0.002047;0.002279;0.002250;0.002180;0.002147;0.002045;0.002109;0.002110;0.002042;0.002208;0.002308;0.002075;0.002109;0.002209;0.002309;0…
hCoV-19/cat/USA/TX-TAMU-562-21-012714-001/2021|EPI_ISL_2930557|2021-04-15;0.000638;0.000470;0.000435;0.000468;0.000481;0.000440;0.000512;0.000512;0.000572;0.000437;0.000505;0.001547;0.001377;0.001741;0.001570;0.001573;0.001627;0.001525;0.001980;0.002181;0.002179;0.002046;0.002278;0.002249;0.002179;0.002146;0.002044;0.002108;0.002109;0.002041;0.002207;0.002307;0.002074;0.002108;0.002208;0.002308;0…
hCoV-19/dog/USA/MS-21-012417-001/2021|EPI_ISL_2930558|2021-04-16;0.000776;0.000608;0.000573;0.000606;0.000619;0.000578;0.000650;0.000650;0.000710;0.000575;0.000643;0.001685;0.001515;0.001879;0.001708;0.001711;0.001765;0.001663;0.002118;0.002319;0.002317;0.002184;0.002416;0.002387;0.002317;0.002284;0.002182;0.002246;0.002247;0.002179;0.002345;0.002445;0.002212;0.002246;0.002346;0.002446;0.002181;0…
hCoV-19/cat/USA/TX-TAMU-571-21-012903-001/2021|EPI_ISL_2930556|2021-04-15;0.000679;0.000511;0.000476;0.000509;0.000522;0.000481;0.000553;0.000553;0.000613;0.000478;0.000546;0.001588;0.001418;0.001782;0.001611;0.001614;0.001668;0.001566;0.002021;0.002222;0.002220;0.002087;0.002319;0.002290;0.002220;0.002187;0.002085;0.002149;0.002150;0.002082;0.002248;0.002348;0.002115;0.002149;0.002249;0.002349;0…
hCoV-19/dog/Switzerland/TI-USZ_14_Tier1_Follow_up_1_Nase/2021|EPI_ISL_4549293|2021-06-03;0.000756;0.000588;0.000553;0.000586;0.000599;0.000558;0.000630;0.000630;0.000690;0.000555;0.000623;0.001665;0.001495;0.001859;0.001688;0.001691;0.001745;0.001643;0.002098;0.002299;0.002297;0.002164;0.002396;0.002367;0.002297;0.002264;0.002162;0.002226;0.002227;0.002159;0.002325;0.002425;0.002192;0.002226;0.00…
hCoV-19/cat/Germany/NW-FLI-0721/2021|EPI_ISL_2365363|2021-04-09;0.001075;0.000907;0.000872;0.000905;0.000918;0.000877;0.000949;0.000949;0.001009;0.000874;0.000942;0.001984;0.001814;0.002178;0.002007;0.002010;0.002064;0.001962;0.002417;0.002618;0.002616;0.002483;0.002715;0.002686;0.002616;0.002583;0.002481;0.002545;0.002546;0.002478;0.002644;0.002744;0.002511;0.002545;0.002645;0.002745;0.002480;0.…
MZ317675.1_Severe_acute;0.001075;0.000907;0.000872;0.000905;0.000918;0.000877;0.000949;0.000949;0.001009;0.000874;0.000942;0.001984;0.001814;0.002178;0.002007;0.002010;0.002064;0.001962;0.002417;0.002618;0.002616;0.002483;0.002715;0.002686;0.002616;0.002583;0.002481;0.002545;0.002546;0.002478;0.002644;0.002744;0.002511;0.002545;0.002645;0.002745;0.002480;0.002413;0.002511;0.002510;0.002644;0.0026…
hCoV-19/dog/Thailand/CU27042N/2021|EPI_ISL_2628963|2021-05-04;0.000641;0.000473;0.000438;0.000471;0.000484;0.000443;0.000515;0.000515;0.000575;0.000440;0.000508;0.001550;0.001380;0.001744;0.001573;0.001576;0.001630;0.001528;0.001983;0.002184;0.002182;0.002049;0.002281;0.002252;0.002182;0.002149;0.002047;0.002111;0.002112;0.002044;0.002210;0.002310;0.002077;0.002111;0.002211;0.002311;0.002046;0.00…
MZ396818.2_Severe_acute;0.000641;0.000473;0.000438;0.000471;0.000484;0.000443;0.000515;0.000515;0.000575;0.000440;0.000508;0.001550;0.001380;0.001744;0.001573;0.001576;0.001630;0.001528;0.001983;0.002184;0.002182;0.002049;0.002281;0.002252;0.002182;0.002149;0.002047;0.002111;0.002112;0.002044;0.002210;0.002310;0.002077;0.002111;0.002211;0.002311;0.002046;0.001979;0.002077;0.002076;0.002210;0.0021…
hCoV-19/cat/Thailand/CU27081N/2021|EPI_ISL_2628995|2021-05-07;0.000642;0.000474;0.000439;0.000472;0.000485;0.000444;0.000516;0.000516;0.000576;0.000441;0.000509;0.001551;0.001381;0.001745;0.001574;0.001577;0.001631;0.001529;0.001984;0.002185;0.002183;0.002050;0.002282;0.002253;0.002183;0.002150;0.002048;0.002112;0.002113;0.002045;0.002211;0.002311;0.002078;0.002112;0.002212;0.002312;0.002047;0.00…
MZ401455.1_Severe_acute;0.000642;0.000474;0.000439;0.000472;0.000485;0.000444;0.000516;0.000516;0.000576;0.000441;0.000509;0.001551;0.001381;0.001745;0.001574;0.001577;0.001631;0.001529;0.001984;0.002185;0.002183;0.002050;0.002282;0.002253;0.002183;0.002150;0.002048;0.002112;0.002113;0.002045;0.002211;0.002311;0.002078;0.002112;0.002212;0.002312;0.002047;0.001980;0.002078;0.002077;0.002211;0.0021…
hCoV-19/dog/Thailand/CU27184N/2021|EPI_ISL_2663240|2021-05-19;0.000841;0.000673;0.000638;0.000671;0.000684;0.000643;0.000715;0.000715;0.000775;0.000640;0.000708;0.001750;0.001580;0.001944;0.001773;0.001776;0.001830;0.001728;0.002183;0.002384;0.002382;0.002249;0.002481;0.002452;0.002382;0.002349;0.002247;0.002311;0.002312;0.002244;0.002410;0.002510;0.002277;0.002311;0.002411;0.002511;0.002246;0.00…
MZ414173.1_Severe_acute;0.000841;0.000673;0.000638;0.000671;0.000684;0.000643;0.000715;0.000715;0.000775;0.000640;0.000708;0.001750;0.001580;0.001944;0.001773;0.001776;0.001830;0.001728;0.002183;0.002384;0.002382;0.002249;0.002481;0.002452;0.002382;0.002349;0.002247;0.002311;0.002312;0.002244;0.002410;0.002510;0.002277;0.002311;0.002411;0.002511;0.002246;0.002179;0.002277;0.002276;0.002410;0.0023…
hCoV-19/dog/Bosnia_and_Herzegovina/VFS-UNSA-LMGFI057/2021|EPI_ISL_5194358|2021-03-02;0.000540;0.000372;0.000337;0.000370;0.000383;0.000342;0.000414;0.000414;0.000474;0.000339;0.000407;0.001449;0.001279;0.001643;0.001472;0.001475;0.001529;0.001427;0.001882;0.002083;0.002081;0.001948;0.002180;0.002151;0.002081;0.002048;0.001946;0.002010;0.002011;0.001943;0.002109;0.002209;0.001976;0.002010;0.002110…
hCoV-19/Brazil/SP-IB_100430/2021|EPI_ISL_1966450|2021-03-29;0.000671;0.000505;0.000470;0.000505;0.000518;0.000477;0.000549;0.000549;0.000609;0.000474;0.000542;0.001584;0.001414;0.001778;0.001607;0.001610;0.001664;0.001562;0.002017;0.002218;0.002216;0.002083;0.002315;0.002286;0.002216;0.002183;0.002081;0.002145;0.002146;0.002078;0.002244;0.002344;0.002111;0.002145;0.002245;0.002345;0.002080;0.0020…
hCoV-19/Brazil/SP-IB_100432/2021|EPI_ISL_1966452|2021-03-29;0.000673;0.000507;0.000472;0.000507;0.000520;0.000479;0.000551;0.000551;0.000611;0.000476;0.000544;0.001586;0.001416;0.001780;0.001609;0.001612;0.001666;0.001564;0.002019;0.002220;0.002218;0.002085;0.002317;0.002288;0.002218;0.002185;0.002083;0.002147;0.002148;0.002080;0.002246;0.002346;0.002113;0.002147;0.002247;0.002347;0.002082;0.0020…
hCoV-19/Brazil/SP-reBUT_352624251/2021|EPI_ISL_5799811|2021-03-29;0.000673;0.000507;0.000472;0.000507;0.000520;0.000479;0.000551;0.000551;0.000611;0.000476;0.000544;0.001586;0.001416;0.001780;0.001609;0.001612;0.001666;0.001564;0.002019;0.002220;0.002218;0.002085;0.002317;0.002288;0.002218;0.002185;0.002083;0.002147;0.002148;0.002080;0.002246;0.002346;0.002113;0.002147;0.002247;0.002347;0.002082;…
hCoV-19/Brazil/SP-IB_103136/2021|EPI_ISL_2345955|2021-03-22;0.000670;0.000504;0.000469;0.000504;0.000517;0.000476;0.000548;0.000548;0.000608;0.000473;0.000541;0.001583;0.001413;0.001777;0.001606;0.001609;0.001663;0.001561;0.002016;0.002217;0.002215;0.002082;0.002314;0.002285;0.002215;0.002182;0.002080;0.002144;0.002145;0.002077;0.002243;0.002343;0.002110;0.002144;0.002244;0.002344;0.002079;0.0020…
hCoV-19/Brazil/SP-IB_100439/2021|EPI_ISL_1966459|2021-03-29;0.000670;0.000504;0.000469;0.000504;0.000517;0.000476;0.000548;0.000548;0.000608;0.000473;0.000541;0.001583;0.001413;0.001777;0.001606;0.001609;0.001663;0.001561;0.002016;0.002217;0.002215;0.002082;0.002314;0.002285;0.002215;0.002182;0.002080;0.002144;0.002145;0.002077;0.002243;0.002343;0.002110;0.002144;0.002244;0.002344;0.002079;0.0020…
hCoV-19/Brazil/SP-IB_100427/2021|EPI_ISL_2170935|2021-03-29;0.000637;0.000471;0.000436;0.000471;0.000484;0.000443;0.000515;0.000515;0.000575;0.000440;0.000508;0.001550;0.001380;0.001744;0.001573;0.001576;0.001630;0.001528;0.001983;0.002184;0.002182;0.002049;0.002281;0.002252;0.002182;0.002149;0.002047;0.002111;0.002112;0.002044;0.002210;0.002310;0.002077;0.002111;0.002211;0.002311;0.002046;0.0019…
hCoV-19/Brazil/SP-3567/2021|EPI_ISL_2919237|2021-03-10;0.000737;0.000571;0.000536;0.000571;0.000584;0.000543;0.000615;0.000615;0.000675;0.000540;0.000608;0.001650;0.001480;0.001844;0.001673;0.001676;0.001730;0.001628;0.002083;0.002284;0.002282;0.002149;0.002381;0.002352;0.002282;0.002249;0.002147;0.002211;0.002212;0.002144;0.002310;0.002410;0.002177;0.002211;0.002311;0.002411;0.002146;0.002079;0.…
hCoV-19/Brazil/SP-IB_103131/2021|EPI_ISL_2345950|2021-03-22;0.000603;0.000437;0.000402;0.000437;0.000450;0.000409;0.000481;0.000481;0.000541;0.000406;0.000474;0.001516;0.001346;0.001710;0.001539;0.001542;0.001596;0.001494;0.001949;0.002150;0.002148;0.002015;0.002247;0.002218;0.002148;0.002115;0.002013;0.002077;0.002078;0.002010;0.002176;0.002276;0.002043;0.002077;0.002177;0.002277;0.002012;0.0019…
hCoV-19/Brazil/SP-reBUT_352484513/2021|EPI_ISL_5799786|2021-03-22;0.000603;0.000437;0.000402;0.000437;0.000450;0.000409;0.000481;0.000481;0.000541;0.000406;0.000474;0.001516;0.001346;0.001710;0.001539;0.001542;0.001596;0.001494;0.001949;0.002150;0.002148;0.002015;0.002247;0.002218;0.002148;0.002115;0.002013;0.002077;0.002078;0.002010;0.002176;0.002276;0.002043;0.002077;0.002177;0.002277;0.002012;…
hCoV-19/cat/Argentina/PAIS-C0164/2021|EPI_ISL_4875726|2021-05-10;0.000688;0.000522;0.000487;0.000522;0.000535;0.000494;0.000566;0.000566;0.000626;0.000491;0.000559;0.001601;0.001431;0.001795;0.001624;0.001627;0.001681;0.001579;0.002034;0.002235;0.002233;0.002100;0.002332;0.002303;0.002233;0.002200;0.002098;0.002162;0.002163;0.002095;0.002261;0.002361;0.002128;0.002162;0.002262;0.002362;0.002097;0…
hCoV-19/Brazil/ES-FIOCRUZ-16512/2021|EPI_ISL_2157375|2021-03-01;0.000605;0.000445;0.000410;0.000445;0.000458;0.000417;0.000489;0.000489;0.000549;0.000414;0.000482;0.001524;0.001354;0.001718;0.001547;0.001550;0.001604;0.001502;0.001957;0.002158;0.002156;0.002023;0.002255;0.002226;0.002156;0.002123;0.002021;0.002085;0.002086;0.002018;0.002184;0.002284;0.002051;0.002085;0.002185;0.002285;0.002020;0.…
hCoV-19/Brazil/MG-LBI293/2021|EPI_ISL_3155956|2021-03-25;0.000575;0.000415;0.000380;0.000415;0.000428;0.000387;0.000459;0.000459;0.000519;0.000384;0.000452;0.001494;0.001324;0.001688;0.001517;0.001520;0.001574;0.001472;0.001927;0.002128;0.002126;0.001993;0.002225;0.002196;0.002126;0.002093;0.001991;0.002055;0.002056;0.001988;0.002154;0.002254;0.002021;0.002055;0.002155;0.002255;0.001990;0.001923;…
hCoV-19/Brazil/MG-LBI300/2021|EPI_ISL_3155966|2021-03-11;0.000507;0.000347;0.000312;0.000347;0.000360;0.000319;0.000391;0.000391;0.000451;0.000316;0.000384;0.001426;0.001256;0.001620;0.001449;0.001452;0.001506;0.001404;0.001859;0.002060;0.002058;0.001925;0.002157;0.002128;0.002058;0.002025;0.001923;0.001987;0.001988;0.001920;0.002086;0.002186;0.001953;0.001987;0.002087;0.002187;0.001922;0.001855;…
hCoV-19/Brazil/MG-LBI391/2021|EPI_ISL_6508540|2021-03-25;0.000506;0.000346;0.000311;0.000346;0.000359;0.000318;0.000390;0.000390;0.000450;0.000315;0.000383;0.001425;0.001255;0.001619;0.001448;0.001451;0.001505;0.001403;0.001858;0.002059;0.002057;0.001924;0.002156;0.002127;0.002057;0.002024;0.001922;0.001986;0.001987;0.001919;0.002085;0.002185;0.001952;0.001986;0.002086;0.002186;0.001921;0.001854;…
hCoV-19/Brazil/MG-FUNED-54648-21/2021|EPI_ISL_2293019|2021-03-06;0.000569;0.000409;0.000374;0.000409;0.000422;0.000381;0.000453;0.000453;0.000513;0.000378;0.000446;0.001488;0.001318;0.001682;0.001511;0.001514;0.001568;0.001466;0.001921;0.002122;0.002120;0.001987;0.002219;0.002190;0.002120;0.002087;0.001985;0.002049;0.002050;0.001982;0.002148;0.002248;0.002015;0.002049;0.002149;0.002249;0.001984;0…
hCoV-19/Brazil/ES-FIOCRUZ-16531/2021|EPI_ISL_2645528|2021-02-26;0.000503;0.000343;0.000308;0.000343;0.000356;0.000315;0.000387;0.000387;0.000447;0.000312;0.000380;0.001422;0.001252;0.001616;0.001445;0.001448;0.001502;0.001400;0.001855;0.002056;0.002054;0.001921;0.002153;0.002124;0.002054;0.002021;0.001919;0.001983;0.001984;0.001916;0.002082;0.002182;0.001949;0.001983;0.002083;0.002183;0.001918;0.…
hCoV-19/Brazil/MG-FUNED-LBI-BC16/2021|EPI_ISL_6508576|2021-03-01;0.000671;0.000511;0.000476;0.000511;0.000524;0.000483;0.000555;0.000555;0.000615;0.000480;0.000548;0.001590;0.001420;0.001784;0.001613;0.001616;0.001670;0.001568;0.002023;0.002224;0.002222;0.002089;0.002321;0.002292;0.002222;0.002189;0.002087;0.002151;0.002152;0.002084;0.002250;0.002350;0.002117;0.002151;0.002251;0.002351;0.002086;0…
hCoV-19/Brazil/MG-LBI305/2021|EPI_ISL_3155972|2021-03-08;0.000592;0.000432;0.000397;0.000432;0.000445;0.000404;0.000476;0.000476;0.000536;0.000401;0.000469;0.001511;0.001341;0.001705;0.001534;0.001537;0.001591;0.001489;0.001944;0.002145;0.002143;0.002010;0.002242;0.002213;0.002143;0.002110;0.002008;0.002072;0.002073;0.002005;0.002171;0.002271;0.002038;0.002072;0.002172;0.002272;0.002007;0.001940;…
hCoV-19/Brazil/MG-FUNED-LBI-BC34/2021|EPI_ISL_6508505|2021-03-15;0.000711;0.000551;0.000516;0.000551;0.000564;0.000523;0.000595;0.000595;0.000655;0.000520;0.000588;0.001630;0.001460;0.001824;0.001653;0.001656;0.001710;0.001608;0.002063;0.002264;0.002262;0.002129;0.002361;0.002332;0.002262;0.002229;0.002127;0.002191;0.002192;0.002124;0.002290;0.002390;0.002157;0.002191;0.002291;0.002391;0.002126;0…
hCoV-19/Brazil/MG-LBI413/2021|EPI_ISL_6508526|2021-03-25;0.000888;0.000728;0.000693;0.000728;0.000741;0.000700;0.000772;0.000772;0.000832;0.000697;0.000765;0.001807;0.001637;0.002001;0.001830;0.001833;0.001887;0.001785;0.002240;0.002441;0.002439;0.002306;0.002538;0.002509;0.002439;0.002406;0.002304;0.002368;0.002369;0.002301;0.002467;0.002567;0.002334;0.002368;0.002468;0.002568;0.002303;0.002236;…
hCoV-19/cat/Latvia/2560/2021|EPI_ISL_6204713|2021-02-25;0.000468;0.000374;0.000339;0.000374;0.000387;0.000346;0.000418;0.000418;0.000478;0.000343;0.000411;0.001453;0.001283;0.001647;0.001476;0.001479;0.001533;0.001431;0.001886;0.002087;0.002085;0.001952;0.002184;0.002155;0.002085;0.002052;0.001950;0.002014;0.002015;0.001947;0.002113;0.002213;0.001980;0.002014;0.002114;0.002214;0.001949;0.001882;0…
hCoV-19/cat/France/un-JockerO/2021|EPI_ISL_3838696|2021-03-22;0.000466;0.000374;0.000339;0.000374;0.000387;0.000346;0.000418;0.000418;0.000478;0.000343;0.000411;0.001453;0.001283;0.001647;0.001476;0.001479;0.001533;0.001431;0.001886;0.002087;0.002085;0.001952;0.002184;0.002155;0.002085;0.002052;0.001950;0.002014;0.002015;0.001947;0.002113;0.002213;0.001980;0.002014;0.002114;0.002214;0.001949;0.00…
hCoV-19/Brazil/SP-IB_102519/2021|EPI_ISL_2345556|2021-03-22;0.000631;0.000541;0.000506;0.000541;0.000554;0.000513;0.000585;0.000585;0.000645;0.000510;0.000578;0.001620;0.001450;0.001814;0.001643;0.001646;0.001700;0.001598;0.002053;0.002254;0.002252;0.002119;0.002351;0.002322;0.002252;0.002219;0.002117;0.002181;0.002182;0.002114;0.002280;0.002380;0.002147;0.002181;0.002281;0.002381;0.002116;0.0020…
hCoV-19/Brazil/SP-IB_102538/2021|EPI_ISL_2345575|2021-03-23;0.000565;0.000475;0.000440;0.000475;0.000488;0.000447;0.000519;0.000519;0.000579;0.000444;0.000512;0.001554;0.001384;0.001748;0.001577;0.001580;0.001634;0.001532;0.001987;0.002188;0.002186;0.002053;0.002285;0.002256;0.002186;0.002153;0.002051;0.002115;0.002116;0.002048;0.002214;0.002314;0.002081;0.002115;0.002215;0.002315;0.002050;0.0019…
hCoV-19/Brazil/BA-FIOCRUZ-10783/2021|EPI_ISL_2491689|2021-02-11;0.000534;0.000444;0.000409;0.000444;0.000457;0.000416;0.000488;0.000488;0.000548;0.000413;0.000481;0.001523;0.001353;0.001717;0.001546;0.001549;0.001603;0.001501;0.001956;0.002157;0.002155;0.002022;0.002254;0.002225;0.002155;0.002122;0.002020;0.002084;0.002085;0.002017;0.002183;0.002283;0.002050;0.002084;0.002184;0.002284;0.002019;0.…
hCoV-19/Brazil/SP-IB_100182/2021|EPI_ISL_1966221|2021-03-14;0.000463;0.000377;0.000342;0.000377;0.000390;0.000349;0.000421;0.000421;0.000481;0.000346;0.000414;0.001456;0.001286;0.001650;0.001479;0.001482;0.001536;0.001434;0.001889;0.002090;0.002088;0.001955;0.002187;0.002158;0.002088;0.002055;0.001953;0.002017;0.002018;0.001950;0.002116;0.002216;0.001983;0.002017;0.002117;0.002217;0.001952;0.0018…
hCoV-19/Brazil/SP-reBUT_721488/2021|EPI_ISL_5801739|2021-02-27;0.000496;0.000410;0.000375;0.000410;0.000423;0.000382;0.000454;0.000454;0.000514;0.000379;0.000447;0.001489;0.001319;0.001683;0.001512;0.001515;0.001569;0.001467;0.001922;0.002123;0.002121;0.001988;0.002220;0.002191;0.002121;0.002088;0.001986;0.002050;0.002051;0.001983;0.002149;0.002249;0.002016;0.002050;0.002150;0.002250;0.001985;0.0…
